# Supplementary material for: Dynamic gel as artificial interphase layer for ultrahigh-rate and large-capacity lithium metal anode
Source: Nat Commun. 2023 Jul 7;14:4018. doi: 10.1038/s41467-023-39636-6 (PMC10328938; doi:10.1038/s41467-023-39636-6)
Supplement: Supplementary file 4 — Source Data [file 41467_2023_39636_MOESM4_ESM.xlsx]

## Sheet: Figure 5e
1	159	154.2
2	158.1	154.5
3	157.6	154.4
4	157.5	154.4
5	157.9	154.4
6	157.8	154.6
7	157.6	152.2
8	157.1	152.1
9	156.7	152.1
10	156.5	152
11	147.3	144.9
12	146.2	146
13	145.4	146.1
14	144.6	143.9
15	144	137.1
16	127.3	117.6
17	124.7	110.7
18	124	103.7
19	123.3	96.6
20	122.6	89.8
21	90.1	41.1
22	89.2	32.7
23	87.9	27.7
24	87	24.5
25	85.7	21.8
26	132.4	90.5
27	131.8	84.6
28	130.9	72.8
29	129.8	59.4
30	129.1	47.6
31	128.8	37.7
32	128.1	28.5
33	127.6	21.7
34	127.1	15.7
35	126.2	11.4
36	125.5	8.7
37	124.8	6.9
38	124	5.9
39	123.3	5.5
40	122.3	3.9

## Sheet: Figure 5d
1	140.9	94	136.1	92.4
2	141.9	98.52	132.4	96.31
3	141.4	99.4	130	96.9
4	139.5	98.71	128.2	97.26
5	138.6	98.9	126.7	97.43
6	139.2	98.28	124.7	97.38
7	137.4	98.34	124.1	97.88
8	137.9	97.65	123.3	97.75
9	137.5	98.74	122.1	97.58
10	137.5	98.08	120.8	97.75
11	137.8	98.63	119.7	97.71
12	135	97.85	118.9	97.72
13	135	98.14	117.7	97.27
14	133.5	98.26	116.8	97.84
15	131	98.29	115.4	97.33
16	129.9	98.09	114.6	97.71
17	128.3	98.07	113	97.41
18	126.3	98.73	111.9	97.55
19	124.8	98.74	110.4	97.32
20	124.5	98.73	109.3	97.34
21	122	98.59	107.6	97.05
22	121.2	99.06	106.1	97.35
23	119.5	99.03	104.2	96.82
24	118.4	98.95	101.2	96.07
25	118.4	98.8	97.2	96.63
26	118.6	98.76	95.1	96.4
27	116.9	98.84	94	96.64
28	117.1	99.25	91.9	96.48
29	116.3	99.11	89.5	96.52
30	116.1	98.81	87.3	96.01
31	116.2	99.06	84.4	95.47
32	117.2	98.75	81.9	95.76
33	116	98.74	75.3	95.23
34	116.2	98.91	75.8	95.42
35	115	98.52	72.7	94.99
36	114.9	98.55	69.9	95.09
37	113.9	98.45	66.6	94.5
38	113.4	98.8	61.7	93.56
39	112.7	98.64	59.4	94.77
40	111.1	98.73	55.9	94.13
41	111.1	98.94	49.2	93.47
42	109.7	98.66	48.5	92.93
43	109.5	98.45	44.8	93.67
44	108.5	98.52	42	92.41
45	107.7	98.21	38.8	92.7
46	106.9	98.48	35.3	92.52
47	106	98.9	33.3	94.22
48	105.9	99.06	30.7	92.43
49	105.6	98.58	28.2	92.15
50	103.9	98.73	25.5	92.14
51	104.1	98.65	22.4	93.74
52	103	98.96	21.3	91.31
53	102	99	19.6	92.76
54	101.9	99.22	17.9	92.14
55	102.7	98.87	16.4	92.15
56	101.6	98.98	15	91.79
57	101.9	98.74	13.7	92.25
58	101	98.8	12.5	92.18
59	100.8	99.06	11.3	91.86
60	100.1	98.88	10.5	92.39
61	99.1	98.6	9.5	91.34
62	98.5	98.71	8.8	91.68
63	97.6	98.73	8	92.67
64	96.7	98.73	7.5	93.5
65	96.4	98.83	7	91.17
66	95.9	98.78	6.5	94.27
67	95.7	99.01	6.2	92.52
68	95	99.08	5.6	92.57
69	94.7	99.07	5.3	90.57
70	94.6	98.78	4.9	94.2
71	93.8	99.03	4.4	98.32
72	93.7	98.7	4.4	90.75
73	93.2	99.04	4.2	93.14
74	93.2	99.59	3.9	94.12
75	92.6	98.84	3.8	94.52
76	92.6	99.18	3.7	94.29
77	92	98.91	3.4	91.65
78	91.7	99.1
79	91.4	98.9
80	90.9	99.06
81	90.6	99
82	90.3	99.16
83	89.4	98.65
84	89.4	99.36
85	89.4	99.29
86	89.3	99.58
87	88.9	99.19
88	88.7	99.28
89	88.4	99.24
90	88.5	99.27
91	88.1	99.16
92	87.9	98.97
93	87.5	99.09
94	87	98.77
95	86.2	98.16
96	85.7	98.45
97	84.5	98.18
98	83.8	98.2
99	82.9	98.25
100	81.9	98.1

## Sheet: Figure 5c
1	906.3	887.1
2	873.9	801.7
3	834.5	780.9
4	795.9	749.5
5	788.8	733.6
6	737.3	682.1
7	696	647.9
8	690.7	634.4
9	685.6	627.4
10	680.3	619
11	607	154.9
12	529	114.8
13	517.5	104.6
14	512.5	95.6
15	508.3	93
16	397.9	31.8
17	360.1	24.1
18	355	25.3
19	349.9	28.8
20	347.5	25.2
21	264.7	3.7
22	243.4	4
23	243.2	4.4
24	241.3	3.9
25	241.1	4.4
26	604.1	598.9
27	644.3	606.5
28	640.5	603.5
29	638.8	601.5
30	636.9	602.3
31	635.1	600.3
32	632.5	599.6
33	630.6	597
34	628.3	594.7
35	626.6	594.1
36	624.6	592.4
37	622.9	589.8
38	621.3	588.1
39	618.9	585.3
40	617	583.3

## Sheet: Figure 5b
1	691.5	100.25	642.4	86.41
2	647.6	99.29	614.9	98.02
3	649.4	99.62	612.5	98.67
4	651.2	99.48	609.8	98.71
5	652.2	99.27	607	98.71
6	651.8	99.2	606.3	99.02
7	650.4	99.12	606.9	99.24
8	649.2	99.34	606.1	99.01
9	649.8	99.1	604.4	98.83
10	648.9	99.14	604.1	99.08
11	647.5	99.39	603.8	99.03
12	646.7	99.37	602.3	98.85
13	644.7	99.52	601.1	98.93
14	643.5	99.55	601.8	99.18
15	642.5	99.37	600.5	98.88
16	640.7	99.1	600.2	99.05
17	638.9	99.17	599.6	98.97
18	636.6	99.18	599.9	99.09
19	634.5	99.38	599.1	98.91
20	633.8	99.51	598.5	98.93
21	632.4	99.5	598.4	99.01
22	630.5	99.53	597.7	98.87
23	628.5	99.57	597	98.89
24	626.7	99.63	596.6	98.88
25	625.5	99.34	595.7	98.76
26	622.4	99.39	594.8	98.78
27	619.7	99.32	594.2	98.81
28	616.5	99.5	593.3	98.74
29	614.7	99.4	592.7	98.75
30	612.2	99.54	592.3	98.76
31	610.3	99.53	591.4	98.67
32	608.2	99.53	590.7	98.69
33	606.4	99.76	589.8	98.64
34	605.8	99.09	589.9	98.78
35	601.6	99.4	589.1	98.59
36	600	99.44	588.5	98.62
37	598.2	99.92	588.7	98.69
38	599.8	99.85	588.6	98.58
39	601.2	99.98	588.1	98.52
40	603.1	99.81	588.4	98.58
41	603.2	99.77	588	98.5
42	603.1	99.73	587.2	98.35
43	602.7	99.62	586	98.28
44	601.8	99.64	585.1	98.29
45	600.1	99.49	584.6	98.34
46	599.6	99.63	584.1	98.32
47	598.5	99.69	584.8	98.44
48	598.2	99.59	583.4	98.11
49	596.9	99.68	582.6	98.14
50	595.8	99.59	582.6	98.24
51	594	99.7	583.3	98.34
52	593.3	99.85	583.5	98.23
53	593.5	99.64	583.6	98.16
54	592.4	99.73	583.4	98.07
55	591.9	99.57	582.3	97.85
56	590	99.74	581.7	97.94
57	589.1	99.71	580.6	97.83
58	588	99.62	580.2	97.89
59	586.2	99.84	579.1	97.75
60	586.4	99.71	579.1	97.88
61	585.1	99.64	578.4	97.73
62	583.3	99.67	577.3	97.63
63	582.3	99.79	575.8	97.57
64	581.6	99.44	574.2	97.49
65	578.9	99.61	572.7	97.47
66	577.4	99.85	571	97.4
67	577.7	99.82	569.5	97.43
68	577.4	99.83	568.2	97.43
69	576.8	99.49	566.1	97.24
70	574.2	99.93	564.5	97.36
71	574.1	99.76	562.8	97.28
72	573	99.71	560.6	97.19
73	571.9	99.92	558.3	97.11
74	572.1	99.85	556.4	97.16
75	571.8	99.81	555.1	97.24
76	571	99.87	553.7	97.13
77	571	99.84	553.2	97.25
78	570.5	99.94	552.1	97.16
79	570.9	99.72	550.2	96.97
80	569.5	99.51	548.7	97.04
81	567.1	99.73	546.8	97.01
82	566.1	99.82	545.5	97.03
83	565.6	99.7	543.4	96.87
84	564.2	99.91	541.9	96.94
85	564.2	99.67	540.4	96.95
86	562.7	99.71	539.5	97
87	561.6	99.8	537.1	96.74
88	561.2	99.7	536	96.92
89	560	99.86	534.7	96.88
90	559.9	99.81	533.3	96.79
91	559.6	99.48	531.8	96.75
92	557.3	99.8	530.5	96.79
93	556.5	99.79	527.7	96.52
94	555.9	99.8	525.3	96.54
95	555.7	99.72	523.2	96.59
96	554.8	99.75	521.1	96.52
97	553.8	99.8	520.3	96.7
98	553.4	99.71	517.9	96.45
99	552.7	99.82	515.5	96.41
100	552.5	99.6	513	96.36
101	550.7	99.61	510.8	96.37
102	549.2	99.59	508	96.28
103	547.8	99.84	505.1	96.25
104	547.4	99.65	503.5	96.26
105	546.2	99.95	501.1	96.19
106	546.4	99.69	498.2	96.03
107	545.4	99.91	494.7	95.95
108	545.6	99.79	491.5	95.95
109	545.1	99.6	487.9	95.87
110	543.4	99.8	484.2	95.74
111	543.1	100.98	480.4	95.79
112	549.4	98.77	477.7	95.81
113	543.5	99.86	473.6	95.6
114	543.6	99.78	469.9	95.63
115	542.4	99.8	467	95.68
116	542.1	99.92	462.5	95.4
117	542.6	99.74	457.4	95.22
118	542	99.75	451.6	95.09
119	541.3	99.7	447.4	95.32
120	540.3	99.78	443.2	95.34
121	539.9	99.67	438.6	95.16
122	538.6	100.33	434.3	95.25
123	546.5	98.13	430.2	95.25
124	537.2	99.64	422.6	94.59
125	535.6	99.74	416.3	94.91
126	535	99.9	412.1	95.14
127	535.2	99.86	403.2	94.53
128	535.3	99.86	395.9	94.66
129	535.4	99.77	389.4	94.89
130	534.9	99.89	383.1	94.85
131	535.1	100.07	375.8	94.75
132	536.9	99.66	369.1	94.81
133	535.6	99.6	362.5	94.86
134	534.3	99.47	356.2	94.87
135	532.1	99.61	348.8	94.55
136	530.7	99.93	338.1	93.79
137	531.1	99.83	333.2	95.37
138	531	99.82	325.8	94.64
139	530.8	99.94	318.2	94.65
140	531.8	100.04	311.3	94.75
141	532.9	99.76	304.5	94.78
142	532.7	99.28	297.4	94.71
143	529.2	99.7	290.3	94.64
144	528.1	100.2	283	94.57
145	530.5	99.2	276.1	94.7
146	526.7	99.53	269.1	94.61
147	524.9	99.57	262.5	94.65
148	523.3	99.97	255.4	94.62
149	524.1	99.88	248.3	94.53
150	524.4	99.65	241.6	94.66
151	523.4	99.71	234.5	94.47
152	522.8	99.79	227.6	94.55
153	522.9	99.96	220.7	94.56
154	523.4	99.57	214.4	94.6
155	522.4	98.45	208	94.64
156	514.9	100.51	201.8	94.63
157	518.5	99.53	195.4	94.59
158	516.8	99.69	189.2	94.59
159	515.8	99.78	183	94.48
160	515.3	99.77	177.1	94.52
161	515.3	99.67	171.3	94.64
162	514.6	99.66	165.2	94.49
163	513.5	99.73	159.4	94.48
164	513	99.8	153.8	94.54
165	513.2	99.87	148.4	94.64
166	513.6	99.54	143.2	94.56
167	511.8	99.63	138.3	94.73
168	510.9	99.51	133.5	94.7
169	509.2	99.58	128.8	94.71
170	507.9	99.77	124.4	94.81
171	507.7	99.69	120	94.83
172	506.9	99.75	115.6	94.68
173	506.6	99.8	111.7	94.97
174	506.7	99.85	107.8	94.84
175	507.3	99.48	104.1	94.92
176	505.6	99.81	100.7	95.15
177	505.9	100	97	94.89
178	506.8	100.02	93.4	94.71
179	507.8	100.01	90.1	95.02
180	509.1	99.79	87	95.12
181	509.2	98.81	84.5	95.28
182	503.5	99.84	82	95.51
183	503.5	99.73	79.6	95.55
184	503.3	99.68	77.4	95.77
185	502.6	99.81	75.3	95.7
186	502.9	99.48	73.5	95.97
187	500.8	99.69	71.4	95.72
188	500.1	99.74	69.7	96.03
189	499.8	99.57	67.8	95.92
190	498.8	99.83	66.2	96.11
191	498.8	99.76	64.7	96.19
192	499	99.78	63.2	96.08
193	499	99.65	61.9	96.35
194	498.4	99.77	60.5	96.27
195	498.2	99.76	59.2	96.2
196	498	99.64	57.9	96.43
197	496.9	99.74	56.8	96.58
198	496.6	99.76	55.8	96.61
199	496.4	99.81	54.7	96.82
200	496.5	99.7	53.6	96.56
201	496	99.68	52.6	96.61
202	495.5	99.66	51.6	96.8
203	494.7	99.92	50.8	97
204	495.3	99.84	50	96.79
205	495.5	99.75	49	96.79
206	495.5	99.75	48.3	97.05
207	495.3	99.59	47.6	97.06
208	494.4	99.83	46.9	97.04
209	494.7	99.71	46.1	97.02
210	494.5	99.66	45.5	97.15
211	493.7	99.79	44.8	97.27
212	494.1	99.74	44.1	96.72
213	493.8	99.66	43.6	97.44
214	493	99.52	42.9	97.18
215	491.9	99.52	42.3	97.41
216	490.6	99.5	41.7	96.93
217	488.9	99.72	41.1	97.35
218	488.8	99.73	40.7	97.44
219	488.5	99.7	40.1	97.35
220	488.2	99.8	39.7	97.46
221	488.2	99.72	38.9	97.05
222	488	99.83	38.6	97.34
223	488.3	99.72	38.2	97.63
224	488	99.61	37.7	97.39
225	487.2	99.59	37.1	97.32
226	486.7	99.47	36.8	97.65
227	484.7	99.49	36.4	97.75
228	483.4	99.5	35.9	97.32
229	481.8	99.67	35.6	97.81
230	481.4	99.62	35.2	97.5
231	480.9	99.59	34.7	97.39
232	480	99.97	34.3	97.52
233	481.1	99.79	34	97.61
234	481.3	99.52	33.5	97.4
235	479.8	99.67	33.2	97.71
236	479.5	99.77	32.9	97.71
237	479.7	99.49	32.6	97.66
238	478.2	99.69	32.3	97.9
239	477.8	99.46	31.7	97.29
240	476.3	99.51	31.4	97.55
241	475.1	99.62	31.2	97.88
242	474.3	99.74	30.9	97.99
243	474.3	99.72	30.6	97.54
244	474.2	99.73	30.4	97.94
245	474.2	99.43	30	97.43
246	472.7	99.61	29.7	98.05
247	471.9	99.59	29.5	97.6
248	471.1	99.69	29.2	97.81
249	470.8	99.65	28.9	97.88
250	470.3	99.76	28.6	97.93
251	470.4	99.74	28.4	97.64
252	470.3	99.66	28.1	97.63
253	470	99.59	28	98.23
254	469.1	99.56	27.6	97.83
255	468.3	99.63	27.2	97.49
256	467.8	99.63	27.1	98.01
257	467.3	99.62	27	98.27
258	466.7	99.55	26.7	97.71
259	466.1	99.87	26.3	97.46
260	466.8	99.49	26.3	98.26
261	465.7	99.49	26.1	98.05
262	464.5	99.94	25.7	97.9
263	479.5	96.73	25.5	97.93
264	467.1	99.55	25.3	97.84
265	466.5	99.66	25	97.85
266	466	99.66	25	98.24
267	465.8	99.65	24.7	98.08
268	465.4	99.36	24.5	97.87
269	463.6	99.6	24.2	97.67
270	462.9	99.68	24.1	98.31
271	462.5	99.71	23.9	98.08
272	462.7	99.63	23.7	97.84
273	462.1	99.7	23.5	97.64
274	462.3	99.7	23.4	98.54
275	462	99.17	23.4	98.23
276	459.4	100.39	23	97.64
277	462.5	99.64	22.9	98.03
278	462.2	99.6	22.7	98.25
279	461.6	99.67	22.5	97.72
280	461.5	99.6	22.3	97.83
281	460.6	99.57	22.2	98.85
282	460	99.72	22	97.89
283	460	99.78	22	98.2
284	460.2	99.64	21.7	98.07
285	460	99.72	21.5	97.65
286	459.9	99.8	21.4	98.23
287	460.4	99.75	21.4	98.63
288	460.5	99.66	21	97.68
289	460.5	99.85	20.9	97.86
290	461	99.64	20.7	98.3
291	460.7	99.72	20.6	98.15
292	460.7	99.79	20.4	97.95
293	461.2	99.56	20.5	98.76
294	460.6	99.69	20.2	97.45
295	460.6	99.9	20	98.62
296	461.3	99.49	19.9	98.17
297	460.5	99.77	19.8	98.27
298	460.6	99.6	19.8	98.36
299	460.4	99.76	19.6	98.05
300	460.6	99.68	19.5	98.06
301	460.6	99.41	19.3	98.45
302	459	99.63	19.3	98.17
303	458.6	99.65	19.2	98.28
304	458.5	99.65	18.8	97.62
305	458.2	99.59	18.8	98.29
306	457.7	99.63	18.6	98.35
307	457.3	99.56	18.6	98.09
308	456.6	99.62	18.5	98.16
309	456.3	99.7	18.4	98.25
310	456.1	99.6	18.2	98.07
311	455.6	99.62	18.1	98.18
312	455.4	99.72	18	97.82
313	455.6	99.59	18	98.85
314	454.9	99.53	17.7	97.9
315	454.1	99.73	17.6	98.3
316	454.3	99.52	17.6	98.75
317	453.7	99.67	17.5	97.93
318	453.6	99.58	17.5	99.17
319	453	99.42	17.2	97.16
320	451.8	99.71	17.2	98.85
321	451.8	99.7	17.1	98.5
322	451.9	99.51	16.9	98.03
323	451	99.77	16.7	98.31
324	451.5	99.54	16.8	98.2
325	450.8	99.56	16.7	98.55
326	450.5	99.58	16.6	98.67
327	449.8	99.58	16.4	97.74
328	449.3	99.56	16.3	98.03
329	448.9	99.6	16.3	99.07
330	448.4	99.63	16.3	98.3
331	448.2	99.55	16.1	98.22
332	448	99.68	16	97.74
333	447.8	99.64	15.9	98.42
334	447.7	99.62	15.9	98.43
335	447.6	99.54	15.7	98.06
336	446.9	99.63	15.6	98.57
337	446.8	99.58	15.4	98.11
338	446.2	99.61	15.5	98.69
339	446	99.65	15.5	99.23
340	446.1	99.62	15.4	98.14
341	445.9	99.64	15.3	98.5
342	445.7	99.37	15.1	98.08
343	444.4	99.74	15.2	99.1
344	444.8	99.43	15.1	98.4
345	443.8	99.54	14.7	97.26
346	443.2	99.64	14.8	99.25
347	443.2	99.63	14.8	98.47
348	443.1	99.44	14.7	98.07
349	442.1	99.52	14.6	98.12
350	441.8	99.67	14.5	98.78
351	441.8	99.47	14.4	97.82
352	441.1	99.56	14.3	98.59
353	440.6	99.66	14.2	98.61
354	440.5	99.28	14.2	98.87
355	438.9	99.46	14	97.76
356	437.9	99.51	14.1	98.61
357	437.2	99.65	14.1	98.45
358	437.2	99.61	13.8	97.72
359	436.9	99.51	13.8	98.53
360	436.4	99.74	13.8	98.94
361	436.9	99.44	13.7	98.31
362	435.8	99.67	13.4	98.06
363	435.7	99.66	13.6	99.47
364	435.9	99.39	13.4	97.88
365	434.9	99.52	13.4	98.93
366	434.2	99.65	13.3	98.26
367	434.3	99.37	13.3	98.27
368	433	99.62	13.2	98.63
369	433	98.77	13.1	98.58
370	429	100.18	13	99.29
371	431.2	99.45	13	98.07
372	430.4	99.66	12.8	97.43
373	430.7	100.6	12.8	98.52
374	435.1	99.49	12.7	98.17
375	434.7	99.36	12.7	98.72
376	433.4	99.68	12.8	99.27
377	433.9	99.48	12.5	97.57
378	433.2	99.84	12.6	99.16
379	434.2	99.52	12.5	98.06
380	433.8	99.52	12.3	98.39
381	433.2	99.46	12.3	98.85
382	432.5	99.56	12.2	97.9
383	432.3	99.44	12.2	98.91
384	431.3	99.67	12	98.5
385	431.4	99.53	12	98.6
386	431.1	99.61	11.9	98.46
387	431	99.39	11.9	98.86
388	429.9	99.59	11.9	98.11
389	429.7	99.48	12	99.16
390	429.1	99.6	11.9	98.09
391	429.2	99.59	11.7	98.54
392	429	99.37	11.8	98.82
393	428.1	99.91	11.7	97.77
394	429.4	99.36	11.7	98.75
395	428	99.56	11.4	98.05
396	427.7	99.44	11.4	98.1
397	427	99.54	11.5	98.98
398	426.4	99.52	11.2	98.01
399	426.1	99.6	11.5	99.43
400	426.2	99.96	11.3	98.59

## Sheet: Figure 5a
0	2.6683	0	2.5614
0	2.6683	0	2.5611
0.01	2.6687	0.01	2.5611
0.01	2.6687	0.01	2.562
0.01	2.669	0.01	2.5617
0.01	2.669	0.01	2.5611
0.02	2.6693	0.02	2.5623
0.02	0.833	0.02	0.9319
0.02	0.833	0.02	0.935
0.02	0.5463	0.02	0.7037
0.03	0.1274	0.03	0.3233
0.03	-0.0877	0.03	0.0887
0.03	-0.3779	0.03	-0.2353
0.03	-0.3692	0.03	-0.2096
0.04	-0.3652	0.04	-0.2021
0.04	-0.3584	0.04	-0.1984
0.04	-0.3519	0.04	-0.1966
0.04	-0.3447	0.04	-0.1944
0.05	-0.337	0.05	-0.1931
0.05	-0.3317	0.05	-0.1916
0.05	-0.3255	0.05	-0.191
0.06	-0.3184	0.06	-0.1897
0.06	-0.3144	0.06	-0.1894
0.06	-0.3085	0.06	-0.1888
0.06	-0.3041	0.06	-0.1882
0.07	-0.3004	0.07	-0.1879
0.07	-0.2948	0.07	-0.1866
0.07	-0.2917	0.07	-0.1863
0.08	-0.2874	0.08	-0.186
0.08	-0.283	0.08	-0.1851
0.08	-0.2809	0.08	-0.1845
0.08	-0.2765	0.08	-0.1838
0.09	-0.2734	0.09	-0.182
0.09	-0.271	0.09	-0.1823
0.09	-0.2679	0.09	-0.1807
0.09	-0.2641	0.09	-0.1795
0.1	-0.2632	0.1	-0.1786
0.1	-0.2595	0.1	-0.1764
0.1	-0.2573	0.1	-0.1752
0.11	-0.2539	0.11	-0.1739
0.11	-0.2524	0.11	-0.1736
0.11	-0.2496	0.11	-0.1721
0.11	-0.248	0.11	-0.1705
0.12	-0.2446	0.12	-0.1696
0.12	-0.2431	0.12	-0.1677
0.12	-0.2415	0.12	-0.1671
0.13	-0.24	0.13	-0.1665
0.13	-0.2378	0.13	-0.1659
0.13	-0.2365	0.13	-0.1646
0.13	-0.2344	0.13	-0.164
0.14	-0.2325	0.14	-0.1618
0.14	-0.2313	0.14	-0.1615
0.14	-0.2294	0.14	-0.16
0.14	-0.2279	0.14	-0.159
0.15	-0.2269	0.15	-0.1578
0.15	-0.2254	0.15	-0.1563
0.15	-0.2241	0.15	-0.1541
0.16	-0.2223	0.16	-0.1535
0.16	-0.2207	0.16	-0.1528
0.16	-0.2186	0.16	-0.151
0.16	-0.217	0.16	-0.1507
0.17	-0.2167	0.17	-0.1488
0.17	-0.2145	0.17	-0.1485
0.17	-0.2139	0.17	-0.1479
0.18	-0.2127	0.18	-0.1476
0.18	-0.2111	0.18	-0.1463
0.18	-0.2108	0.18	-0.1454
0.18	-0.2086	0.18	-0.1445
0.19	-0.2074	0.19	-0.1435
0.19	-0.2071	0.19	-0.1429
0.19	-0.2055	0.19	-0.142
0.19	-0.2034	0.19	-0.1408
0.2	-0.2028	0.2	-0.1404
0.2	-0.2012	0.2	-0.1389
0.2	-0.2012	0.2	-0.1377
0.21	-0.2009	0.21	-0.138
0.21	-0.1997	0.21	-0.1364
0.21	-0.1984	0.21	-0.1361
0.21	-0.1978	0.21	-0.1349
0.22	-0.1966	0.22	-0.1339
0.22	-0.1953	0.22	-0.133
0.22	-0.1956	0.22	-0.1324
0.23	-0.195	0.23	-0.1318
0.23	-0.1941	0.23	-0.1311
0.23	-0.1931	0.23	-0.1314
0.23	-0.1925	0.23	-0.1305
0.24	-0.1922	0.24	-0.1296
0.24	-0.1913	0.24	-0.129
0.24	-0.191	0.24	-0.1277
0.24	-0.19	0.24	-0.1277
0.25	-0.19	0.25	-0.1271
0.25	-0.1894	0.25	-0.1265
0.25	-0.1888	0.25	-0.1259
0.26	-0.1882	0.26	-0.1249
0.26	-0.1876	0.26	-0.1246
0.26	-0.1866	0.26	-0.124
0.26	-0.186	0.26	-0.1237
0.27	-0.1854	0.27	-0.1228
0.27	-0.1851	0.27	-0.1225
0.27	-0.1848	0.27	-0.1218
0.28	-0.1838	0.28	-0.1212
0.28	-0.1826	0.28	-0.1218
0.28	-0.1823	0.28	-0.1212
0.28	-0.1817	0.28	-0.1203
0.29	-0.1814	0.29	-0.1197
0.29	-0.1811	0.29	-0.1194
0.29	-0.1817	0.29	-0.1184
0.29	-0.1807	0.29	-0.1184
0.3	-0.1804	0.3	-0.1178
0.3	-0.1795	0.3	-0.1175
0.3	-0.1792	0.3	-0.1178
0.31	-0.1786	0.31	-0.1166
0.31	-0.178	0.31	-0.1166
0.31	-0.1773	0.31	-0.1163
0.31	-0.1773	0.31	-0.1156
0.32	-0.177	0.32	-0.1156
0.32	-0.1767	0.32	-0.1153
0.32	-0.1761	0.32	-0.1153
0.33	-0.1752	0.33	-0.1147
0.33	-0.1749	0.33	-0.1144
0.33	-0.1742	0.33	-0.1138
0.33	-0.1739	0.33	-0.1128
0.34	-0.173	0.34	-0.1132
0.34	-0.1727	0.34	-0.1128
0.34	-0.173	0.34	-0.1119
0.34	-0.1727	0.34	-0.1122
0.35	-0.1721	0.35	-0.1116
0.35	-0.1711	0.35	-0.111
0.35	-0.1711	0.35	-0.1116
0.36	-0.1705	0.36	-0.111
0.36	-0.1702	0.36	-0.111
0.36	-0.1702	0.36	-0.1101
0.36	-0.1702	0.36	-0.1097
0.37	-0.1702	0.37	-0.1097
0.37	-0.1693	0.37	-0.1094
0.37	-0.1696	0.37	-0.1091
0.38	-0.169	0.38	-0.1097
0.38	-0.169	0.38	-0.1088
0.38	-0.1687	0.38	-0.1091
0.38	-0.1687	0.38	-0.1082
0.39	-0.169	0.39	-0.1088
0.39	-0.1687	0.39	-0.1079
0.39	-0.168	0.39	-0.1082
0.39	-0.1674	0.39	-0.1079
0.4	-0.1671	0.4	-0.1073
0.4	-0.1674	0.4	-0.1076
0.4	-0.1662	0.4	-0.1073
0.41	-0.1671	0.41	-0.1073
0.41	-0.1662	0.41	-0.107
0.41	-0.1659	0.41	-0.107
0.41	-0.1659	0.41	-0.1066
0.42	-0.1659	0.42	-0.1063
0.42	-0.1652	0.42	-0.106
0.42	-0.1649	0.42	-0.1063
0.43	-0.1643	0.43	-0.106
0.43	-0.164	0.43	-0.106
0.43	-0.1637	0.43	-0.1063
0.43	-0.1637	0.43	-0.1057
0.44	-0.1637	0.44	-0.1051
0.44	-0.1637	0.44	-0.1051
0.44	-0.1631	0.44	-0.1045
0.44	-0.1628	0.44	-0.1042
0.45	-0.1628	0.45	-0.1039
0.45	-0.1628	0.45	-0.1039
0.45	-0.1625	0.45	-0.1039
0.46	-0.1625	0.46	-0.1029
0.46	-0.1625	0.46	-0.1029
0.46	-0.1618	0.46	-0.1029
0.46	-0.1612	0.46	-0.1029
0.47	-0.1609	0.47	-0.1026
0.47	-0.1606	0.47	-0.1029
0.47	-0.1603	0.47	-0.1026
0.48	-0.1603	0.48	-0.1026
0.48	-0.1603	0.48	-0.102
0.48	-0.16	0.48	-0.1023
0.48	-0.16	0.48	-0.1023
0.49	-0.1597	0.49	-0.1017
0.49	-0.1597	0.49	-0.1014
0.49	-0.159	0.49	-0.1008
0.49	-0.1594	0.49	-0.1017
0.5	-0.159	0.5	-0.1008
0.5	-0.1587	0.5	-0.1001
0.5	-0.1587	0.5	-0.1017
0.51	-0.1587	0.51	-0.1001
0.51	-0.159	0.51	-0.0998
0.51	-0.1587	0.51	-0.0998
0.51	-0.1587	0.51	-0.1004
0.52	-0.1584	0.52	-0.1004
0.52	-0.1578	0.52	-0.0995
0.52	-0.1575	0.52	-0.0998
0.53	-0.1572	0.53	-0.0998
0.53	-0.1569	0.53	-0.1001
0.53	-0.1569	0.53	-0.0995
0.53	-0.1572	0.53	-0.0986
0.54	-0.1566	0.54	-0.0986
0.54	-0.1563	0.54	-0.0989
0.54	-0.1559	0.54	-0.098
0.54	-0.1563	0.54	-0.0986
0.55	-0.1556	0.55	-0.0986
0.55	-0.1553	0.55	-0.098
0.55	-0.1553	0.55	-0.098
0.56	-0.1547	0.56	-0.0983
0.56	-0.1541	0.56	-0.0977
0.56	-0.1535	0.56	-0.0977
0.56	-0.1544	0.56	-0.0973
0.57	-0.1544	0.57	-0.0973
0.57	-0.1538	0.57	-0.0973
0.57	-0.1528	0.57	-0.0973
0.58	-0.1531	0.58	-0.0967
0.58	-0.1522	0.58	-0.0958
0.58	-0.1522	0.58	-0.0958
0.58	-0.1519	0.58	-0.0958
0.59	-0.1516	0.59	-0.0964
0.59	-0.1516	0.59	-0.0964
0.59	-0.1507	0.59	-0.0958
0.59	-0.1507	0.59	-0.0958
0.6	-0.151	0.6	-0.0958
0.6	-0.15	0.6	-0.0958
0.6	-0.15	0.6	-0.0958
0.61	-0.1497	0.61	-0.0958
0.61	-0.1497	0.61	-0.0958
0.61	-0.1491	0.61	-0.0955
0.61	-0.1494	0.61	-0.0958
0.62	-0.1491	0.62	-0.0955
0.62	-0.1491	0.62	-0.0952
0.62	-0.1488	0.62	-0.0949
0.63	-0.1488	0.63	-0.0958
0.63	-0.1485	0.63	-0.0958
0.63	-0.1485	0.63	-0.0958
0.63	-0.1482	0.63	-0.0964
0.64	-0.1482	0.64	-0.0955
0.64	-0.1482	0.64	-0.0958
0.64	-0.1479	0.64	-0.0958
0.64	-0.1482	0.64	-0.0955
0.65	-0.1479	0.65	-0.0955
0.65	-0.1479	0.65	-0.0952
0.65	-0.1476	0.65	-0.0952
0.66	-0.1476	0.66	-0.0955
0.66	-0.1476	0.66	-0.0955
0.66	-0.1476	0.66	-0.0949
0.66	-0.1473	0.66	-0.0949
0.67	-0.1473	0.67	-0.0942
0.67	-0.1463	0.67	-0.0949
0.67	-0.1463	0.67	-0.0936
0.68	-0.1457	0.68	-0.0949
0.68	-0.146	0.68	-0.0942
0.68	-0.1457	0.68	-0.0942
0.68	-0.1463	0.68	-0.0939
0.69	-0.146	0.69	-0.0942
0.69	-0.1454	0.69	-0.0942
0.69	-0.1448	0.69	-0.0939
0.69	-0.1454	0.69	-0.0939
0.7	-0.1448	0.7	-0.0936
0.7	-0.1448	0.7	-0.0936
0.7	-0.1454	0.7	-0.0936
0.71	-0.1451	0.71	-0.0936
0.71	-0.1445	0.71	-0.093
0.71	-0.1445	0.71	-0.0933
0.71	-0.1445	0.71	-0.093
0.72	-0.1442	0.72	-0.0927
0.72	-0.1442	0.72	-0.093
0.72	-0.1442	0.72	-0.093
0.73	-0.1442	0.73	-0.0927
0.73	-0.1435	0.73	-0.0927
0.73	-0.1438	0.73	-0.0927
0.73	-0.1442	0.73	-0.0927
0.74	-0.1438	0.74	-0.0927
0.74	-0.1438	0.74	-0.0927
0.74	-0.1435	0.74	-0.0927
0.74	-0.1435	0.74	-0.0924
0.75	-0.1432	0.75	-0.0921
0.75	-0.1432	0.75	-0.0921
0.75	-0.1429	0.75	-0.0924
0.76	-0.1432	0.76	-0.0921
0.76	-0.1426	0.76	-0.0924
0.76	-0.1429	0.76	-0.0918
0.76	-0.1429	0.76	-0.0921
0.77	-0.1429	0.77	-0.0924
0.77	-0.1429	0.77	-0.0921
0.77	-0.1429	0.77	-0.0918
0.78	-0.1429	0.78	-0.0921
0.78	-0.1426	0.78	-0.0921
0.78	-0.1429	0.78	-0.0921
0.78	-0.1429	0.78	-0.0918
0.79	-0.1429	0.79	-0.0918
0.79	-0.1429	0.79	-0.0918
0.79	-0.1429	0.79	-0.0918
0.79	-0.1429	0.79	-0.0915
0.8	-0.1429	0.8	-0.0915
0.8	-0.1429	0.8	-0.0915
0.8	-0.1429	0.8	-0.0915
0.81	-0.1429	0.81	-0.0915
0.81	-0.1429	0.81	-0.0918
0.81	-0.1426	0.81	-0.0915
0.81	-0.1426	0.81	-0.0918
0.82	-0.1426	0.82	-0.0918
0.82	-0.1426	0.82	-0.0918
0.82	-0.1426	0.82	-0.0918
0.83	-0.1423	0.83	-0.0918
0.83	-0.1426	0.83	-0.0915
0.83	-0.1423	0.83	-0.0911
0.83	-0.1426	0.83	-0.0908
0.84	-0.142	0.84	-0.0911
0.84	-0.142	0.84	-0.0915
0.84	-0.142	0.84	-0.0911
0.84	-0.1417	0.84	-0.0902
0.85	-0.142	0.85	-0.0905
0.85	-0.142	0.85	-0.0908
0.85	-0.142	0.85	-0.0905
0.86	-0.142	0.86	-0.0905
0.86	-0.142	0.86	-0.0908
0.86	-0.1417	0.86	-0.0905
0.86	-0.1417	0.86	-0.0905
0.87	-0.1417	0.87	-0.0905
0.87	-0.1417	0.87	-0.0905
0.87	-0.1414	0.87	-0.0908
0.88	-0.1417	0.88	-0.0902
0.88	-0.1414	0.88	-0.0905
0.88	-0.1414	0.88	-0.0902
0.88	-0.1414	0.88	-0.0902
0.89	-0.1414	0.89	-0.0896
0.89	-0.1411	0.89	-0.0896
0.89	-0.1407	0.89	-0.0896
0.89	-0.1411	0.89	-0.0896
0.9	-0.1411	0.9	-0.0896
0.9	-0.1411	0.9	-0.0902
0.9	-0.1411	0.9	-0.0902
0.91	-0.1411	0.91	-0.0896
0.91	-0.1414	0.91	-0.0896
0.91	-0.1411	0.91	-0.0896
0.91	-0.1411	0.91	-0.089
0.92	-0.1407	0.92	-0.0893
0.92	-0.1407	0.92	-0.0896
0.92	-0.1404	0.92	-0.0893
0.93	-0.1392	0.93	-0.0896
0.93	-0.1401	0.93	-0.0896
0.93	-0.1401	0.93	-0.089
0.93	-0.1401	0.93	-0.0893
0.94	-0.1398	0.94	-0.0893
0.94	-0.1404	0.94	-0.089
0.94	-0.1389	0.94	-0.089
0.94	-0.1386	0.94	-0.089
0.95	-0.1389	0.95	-0.0893
0.95	-0.1392	0.95	-0.0893
0.95	-0.1386	0.95	-0.0893
0.96	-0.1389	0.96	-0.089
0.96	-0.1389	0.96	-0.0893
0.96	-0.1386	0.96	-0.0884
0.96	-0.1386	0.96	-0.0884
0.97	-0.1386	0.97	-0.0884
0.97	-0.1386	0.97	-0.088
0.97	-0.1386	0.97	-0.088
0.98	-0.1383	0.98	-0.088
0.98	-0.1386	0.98	-0.0877
0.98	-0.1389	0.98	-0.0884
0.98	-0.1386	0.98	-0.088
0.99	-0.1386	0.99	-0.088
0.99	-0.1383	0.99	-0.088
0.99	-0.1383	0.99	-0.088
0.99	-0.1383	0.99	-0.088
1	-0.1383	1	-0.0884
1	-0.138	1	-0.0874
1	-0.138	1	-0.0877
1.01	-0.1383	1.01	-0.0871
1.01	-0.1383	1.01	-0.0874
1.01	-0.138	1.01	-0.0874
1.01	-0.138	1.01	-0.0874
1.02	-0.1383	1.02	-0.0871
1.02	-0.1386	1.02	-0.0874
1.02	-0.138	1.02	-0.0871
1.03	-0.1383	1.03	-0.0871
1.03	-0.138	1.03	-0.0868
1.03	-0.1376	1.03	-0.0871
1.03	-0.1376	1.03	-0.0874
1.04	-0.137	1.04	-0.0871
1.04	-0.137	1.04	-0.0871
1.04	-0.1373	1.04	-0.0871
1.04	-0.1373	1.04	-0.0874
1.05	-0.1373	1.05	-0.0862
1.05	-0.138	1.05	-0.0868
1.05	-0.1383	1.05	-0.0868
1.06	-0.138	1.06	-0.0871
1.06	-0.1383	1.06	-0.0868
1.06	-0.1383	1.06	-0.0871
1.06	-0.1376	1.06	-0.0871
1.07	-0.1383	1.07	-0.0868
1.07	-0.138	1.07	-0.0868
1.07	-0.138	1.07	-0.0868
1.08	-0.1376	1.08	-0.0865
1.08	-0.138	1.08	-0.0862
1.08	-0.1383	1.08	-0.0862
1.08	-0.138	1.08	-0.0856
1.09	-0.1376	1.09	-0.0853
1.09	-0.138	1.09	-0.0859
1.09	-0.1373	1.09	-0.0849
1.09	-0.1376	1.09	-0.0849
1.1	-0.1373	1.1	-0.0846
1.1	-0.137	1.1	-0.0849
1.1	-0.137	1.1	-0.0849
1.11	-0.137	1.11	-0.0849
1.11	-0.137	1.11	-0.0846
1.11	-0.1373	1.11	-0.0853
1.11	-0.1373	1.11	-0.0849
1.12	-0.137	1.12	-0.0849
1.12	-0.1367	1.12	-0.0843
1.12	-0.1364	1.12	-0.0846
1.13	-0.1364	1.13	-0.0849
1.13	-0.1383	1.13	-0.0849
1.13	-0.1386	1.13	-0.0843
1.13	-0.1383	1.13	-0.0843
1.14	-0.1383	1.14	-0.084
1.14	-0.1383	1.14	-0.0843
1.14	-0.1383	1.14	-0.0837
1.14	-0.1383	1.14	-0.0837
1.15	-0.1386	1.15	-0.084
1.15	-0.1383	1.15	-0.084
1.15	-0.1386	1.15	-0.0837
1.16	-0.1386	1.16	-0.0834
1.16	-0.1386	1.16	-0.0837
1.16	-0.138	1.16	-0.0837
1.16	-0.1386	1.16	-0.084
1.17	-0.1383	1.17	-0.084
1.17	-0.138	1.17	-0.0834
1.17	-0.138	1.17	-0.0837
1.18	-0.1376	1.18	-0.0837
1.18	-0.1383	1.18	-0.0834
1.18	-0.1376	1.18	-0.0834
1.18	-0.138	1.18	-0.0831
1.19	-0.138	1.19	-0.0834
1.19	-0.1383	1.19	-0.0834
1.19	-0.1383	1.19	-0.0834
1.19	-0.1383	1.19	-0.0834
1.2	-0.1383	1.2	-0.0831
1.2	-0.138	1.2	-0.0831
1.2	-0.138	1.2	-0.0834
1.21	-0.1376	1.21	-0.0834
1.21	-0.1376	1.21	-0.0831
1.21	-0.1376	1.21	-0.0828
1.21	-0.1373	1.21	-0.0828
1.22	-0.137	1.22	-0.0828
1.22	-0.1373	1.22	-0.0828
1.22	-0.1373	1.22	-0.0825
1.23	-0.1376	1.23	-0.0828
1.23	-0.1373	1.23	-0.0825
1.23	-0.137	1.23	-0.0828
1.23	-0.138	1.23	-0.0825
1.24	-0.1373	1.24	-0.0828
1.24	-0.1373	1.24	-0.0822
1.24	-0.138	1.24	-0.0828
1.24	-0.1376	1.24	-0.0828
1.25	-0.1376	1.25	-0.0825
1.25	-0.1373	1.25	-0.0828
1.25	-0.1373	1.25	-0.0825
1.26	-0.1376	1.26	-0.0828
1.26	-0.1376	1.26	-0.0825
1.26	-0.1367	1.26	-0.0828
1.26	-0.1376	1.26	-0.0828
1.27	-0.138	1.27	-0.0825
1.27	-0.138	1.27	-0.0822
1.27	-0.138	1.27	-0.0825
1.28	-0.1367	1.28	-0.0828
1.28	-0.1364	1.28	-0.0825
1.28	-0.1367	1.28	-0.0825
1.28	-0.1367	1.28	-0.0825
1.29	-0.1364	1.29	-0.0825
1.29	-0.1364	1.29	-0.0825
1.29	-0.1361	1.29	-0.0825
1.29	-0.1367	1.29	-0.0825
1.3	-0.1367	1.3	-0.0822
1.3	-0.1367	1.3	-0.0822
1.3	-0.1367	1.3	-0.0822
1.31	-0.137	1.31	-0.0822
1.31	-0.1367	1.31	-0.0818
1.31	-0.1364	1.31	-0.0822
1.31	-0.1364	1.31	-0.0818
1.32	-0.1364	1.32	-0.0822
1.32	-0.1364	1.32	-0.0822
1.32	-0.1367	1.32	-0.0825
1.33	-0.1361	1.33	-0.0815
1.33	-0.1367	1.33	-0.0822
1.33	-0.1367	1.33	-0.0822
1.33	-0.1361	1.33	-0.0822
1.34	-0.1361	1.34	-0.0822
1.34	-0.1355	1.34	-0.0822
1.34	-0.1361	1.34	-0.0818
1.34	-0.1355	1.34	-0.0818
1.35	-0.1345	1.35	-0.0815
1.35	-0.1336	1.35	-0.0815
1.35	-0.1321	1.35	-0.0815
1.36	-0.1321	1.36	-0.0815
1.36	-0.1308	1.36	-0.0815
1.36	-0.1311	1.36	-0.0818
1.36	-0.1299	1.36	-0.0815
1.37	-0.1296	1.37	-0.0812
1.37	-0.128	1.37	-0.0815
1.37	-0.128	1.37	-0.0815
1.38	-0.1274	1.38	-0.0815
1.38	-0.1262	1.38	-0.0815
1.38	-0.1259	1.38	-0.0812
1.38	-0.1249	1.38	-0.0815
1.39	-0.1243	1.39	-0.0809
1.39	-0.1234	1.39	-0.0809
1.39	-0.1225	1.39	-0.0815
1.39	-0.1215	1.39	-0.0809
1.4	-0.1209	1.4	-0.0806
1.4	-0.1206	1.4	-0.0812
1.4	-0.1203	1.4	-0.0809
1.41	-0.1197	1.41	-0.0806
1.41	-0.1194	1.41	-0.0806
1.41	-0.1194	1.41	-0.0812
1.41	-0.1181	1.41	-0.0812
1.42	-0.1169	1.42	-0.0809
1.42	-0.1172	1.42	-0.0806
1.42	-0.1166	1.42	-0.0812
1.43	-0.1166	1.43	-0.0812
1.43	-0.1166	1.43	-0.0806
1.43	-0.1163	1.43	-0.0806
1.43	-0.1163	1.43	-0.0809
1.44	-0.1153	1.44	-0.0806
1.44	-0.1153	1.44	-0.08
1.44	-0.1153	1.44	-0.0803
1.44	-0.1144	1.44	-0.08
1.45	-0.1147	1.45	-0.08
1.45	-0.1147	1.45	-0.08
1.45	-0.1141	1.45	-0.08
1.46	-0.1138	1.46	-0.0803
1.46	-0.1138	1.46	-0.0803
1.46	-0.1135	1.46	-0.0803
1.46	-0.1135	1.46	-0.08
1.47	-0.1135	1.47	-0.08
1.47	-0.1132	1.47	-0.0803
1.47	-0.1128	1.47	-0.0803
1.48	-0.1122	1.48	-0.0806
1.48	-0.1122	1.48	-0.0806
1.48	-0.1125	1.48	-0.08
1.48	-0.1125	1.48	-0.0803
1.49	-0.1119	1.49	-0.0803
1.49	-0.1119	1.49	-0.08
1.49	-0.1116	1.49	-0.0803
1.49	-0.1116	1.49	-0.0803
1.5	-0.1113	1.5	-0.08
1.5	-0.1113	1.5	-0.0803
1.5	-0.1113	1.5	-0.08
1.51	-0.1113	1.51	-0.0797
1.51	-0.1113	1.51	-0.0797
1.51	-0.1113	1.51	-0.0803
1.51	-0.1116	1.51	-0.08
1.52	-0.1116	1.52	-0.0803
1.52	-0.1107	1.52	-0.0794
1.52	-0.1107	1.52	-0.08
1.53	-0.1104	1.53	-0.0794
1.53	-0.1104	1.53	-0.08
1.53	-0.1101	1.53	-0.0794
1.53	-0.1104	1.53	-0.0794
1.54	-0.1104	1.54	-0.0794
1.54	-0.1101	1.54	-0.0787
1.54	-0.1104	1.54	-0.0794
1.54	-0.1107	1.54	-0.0787
1.55	-0.1104	1.55	-0.0794
1.55	-0.111	1.55	-0.0797
1.55	-0.111	1.55	-0.0797
1.56	-0.111	1.56	-0.0794
1.56	-0.111	1.56	-0.0797
1.56	-0.1113	1.56	-0.0797
1.56	-0.1113	1.56	-0.0797
1.57	-0.111	1.57	-0.0791
1.57	-0.1107	1.57	-0.0791
1.57	-0.1107	1.57	-0.0791
1.58	-0.1104	1.58	-0.0797
1.58	-0.1107	1.58	-0.0797
1.58	-0.1104	1.58	-0.0787
1.58	-0.1104	1.58	-0.0797
1.59	-0.1104	1.59	-0.0797
1.59	-0.1101	1.59	-0.0791
1.59	-0.1104	1.59	-0.0797
1.59	-0.1104	1.59	-0.0787
1.6	-0.1104	1.6	-0.0794
1.6	-0.1104	1.6	-0.0791
1.6	-0.1101	1.6	-0.0794
1.61	-0.1101	1.61	-0.0794
1.61	-0.1104	1.61	-0.0787
1.61	-0.1101	1.61	-0.0787
1.61	-0.1101	1.61	-0.0787
1.62	-0.1101	1.62	-0.0787
1.62	-0.1101	1.62	-0.0787
1.62	-0.1101	1.62	-0.0787
1.63	-0.1101	1.63	-0.0784
1.63	-0.1097	1.63	-0.0784
1.63	-0.1097	1.63	-0.0781
1.63	-0.1097	1.63	-0.0784
1.64	-0.1094	1.64	-0.0787
1.64	-0.1094	1.64	-0.0797
1.64	-0.1091	1.64	-0.0781
1.64	-0.1094	1.64	-0.0781
1.65	-0.1094	1.65	-0.0784
1.65	-0.1091	1.65	-0.0791
1.65	-0.1094	1.65	-0.0784
1.66	-0.1094	1.66	-0.0784
1.66	-0.1091	1.66	-0.0787
1.66	-0.1091	1.66	-0.0781
1.66	-0.1094	1.66	-0.0781
1.67	-0.1085	1.67	-0.0781
1.67	-0.1088	1.67	-0.0781
1.67	-0.1091	1.67	-0.0784
1.68	-0.1091	1.68	-0.0781
1.68	-0.1088	1.68	-0.0784
1.68	-0.1091	1.68	-0.0784
1.68	-0.1085	1.68	-0.0784
1.69	-0.1091	1.69	-0.0784
1.69	-0.1091	1.69	-0.0781
1.69	-0.1091	1.69	-0.0784
1.69	-0.1088	1.69	-0.0781
1.7	-0.1088	1.7	-0.0781
1.7	-0.1091	1.7	-0.0778
1.7	-0.1088	1.7	-0.0778
1.71	-0.1088	1.71	-0.0781
1.71	-0.1091	1.71	-0.0778
1.71	-0.1088	1.71	-0.0781
1.71	-0.1088	1.71	-0.0778
1.72	-0.1085	1.72	-0.0781
1.72	-0.1088	1.72	-0.0781
1.72	-0.1088	1.72	-0.0781
1.73	-0.1085	1.73	-0.0781
1.73	-0.1082	1.73	-0.0778
1.73	-0.1085	1.73	-0.0781
1.73	-0.1082	1.73	-0.0778
1.74	-0.1088	1.74	-0.0778
1.74	-0.1085	1.74	-0.0775
1.74	-0.1085	1.74	-0.0778
1.74	-0.1088	1.74	-0.0775
1.75	-0.1079	1.75	-0.0775
1.75	-0.1082	1.75	-0.0775
1.75	-0.1085	1.75	-0.0775
1.76	-0.1085	1.76	-0.0775
1.76	-0.1085	1.76	-0.0775
1.76	-0.1079	1.76	-0.0775
1.76	-0.1085	1.76	-0.0778
1.77	-0.1085	1.77	-0.0778
1.77	-0.1082	1.77	-0.0778
1.77	-0.1085	1.77	-0.0778
1.78	-0.1085	1.78	-0.0772
1.78	-0.1076	1.78	-0.0775
1.78	-0.1076	1.78	-0.0775
1.78	-0.1082	1.78	-0.0772
1.79	-0.1082	1.79	-0.0775
1.79	-0.1082	1.79	-0.0775
1.79	-0.1076	1.79	-0.0775
1.79	-0.1085	1.79	-0.0772
1.8	-0.1082	1.8	-0.0775
1.8	-0.1076	1.8	-0.0778
1.8	-0.1082	1.8	-0.0775
1.81	-0.1082	1.81	-0.0775
1.81	-0.1073	1.81	-0.0775
1.81	-0.1079	1.81	-0.0772
1.81	-0.1082	1.81	-0.0775
1.82	-0.1082	1.82	-0.0775
1.82	-0.1082	1.82	-0.0775
1.82	-0.1073	1.82	-0.0778
1.83	-0.1079	1.83	-0.0775
1.83	-0.1073	1.83	-0.0775
1.83	-0.1076	1.83	-0.0778
1.83	-0.1076	1.83	-0.0772
1.84	-0.1073	1.84	-0.0775
1.84	-0.1076	1.84	-0.0775
1.84	-0.1076	1.84	-0.0778
1.84	-0.107	1.84	-0.0778
1.85	-0.1079	1.85	-0.0775
1.85	-0.1073	1.85	-0.0775
1.85	-0.1076	1.85	-0.0775
1.86	-0.107	1.86	-0.0772
1.86	-0.107	1.86	-0.0778
1.86	-0.1073	1.86	-0.0772
1.86	-0.1073	1.86	-0.0772
1.87	-0.1073	1.87	-0.0775
1.87	-0.1066	1.87	-0.0766
1.87	-0.1066	1.87	-0.0766
1.88	-0.1066	1.88	-0.0766
1.88	-0.107	1.88	-0.0769
1.88	-0.107	1.88	-0.0772
1.88	-0.107	1.88	-0.0766
1.89	-0.1066	1.89	-0.0766
1.89	-0.1073	1.89	-0.0772
1.89	-0.107	1.89	-0.0772
1.89	-0.107	1.89	-0.0772
1.9	-0.1073	1.9	-0.0769
1.9	-0.107	1.9	-0.0766
1.9	-0.1066	1.9	-0.0769
1.91	-0.1066	1.91	-0.0769
1.91	-0.1063	1.91	-0.0772
1.91	-0.107	1.91	-0.0766
1.91	-0.1066	1.91	-0.0769
1.92	-0.1066	1.92	-0.0769
1.92	-0.1066	1.92	-0.0769
1.92	-0.1063	1.92	-0.0772
1.93	-0.1066	1.93	-0.0766
1.93	-0.1063	1.93	-0.0769
1.93	-0.1066	1.93	-0.0766
1.93	-0.1066	1.93	-0.0769
1.94	-0.1063	1.94	-0.0769
1.94	-0.1063	1.94	-0.0769
1.94	-0.1063	1.94	-0.0769
1.94	-0.1066	1.94	-0.0769
1.95	-0.1063	1.95	-0.0763
1.95	-0.1063	1.95	-0.0772
1.95	-0.1063	1.95	-0.0769
1.96	-0.1063	1.96	-0.0763
1.96	-0.1063	1.96	-0.0763
1.96	-0.1063	1.96	-0.0763
1.96	-0.1063	1.96	-0.0763
1.97	-0.1063	1.97	-0.0763
1.97	-0.106	1.97	-0.0772
1.97	-0.1063	1.97	-0.0772
1.98	-0.1063	1.98	-0.0763
1.98	-0.106	1.98	-0.0763
1.98	-0.1063	1.98	-0.0769
1.98	-0.1063	1.98	-0.0769
1.99	-0.1063	1.99	-0.0772
1.99	-0.106	1.99	-0.076
1.99	-0.1063	1.99	-0.0769
1.99	-0.1057	1.99	-0.0763
2	-0.106	2	-0.0769
2	-0.106	2	-0.0763
2	-0.1057	2	-0.0769
2.01	-0.106	2.01	-0.0763
2.01	-0.106	2.01	-0.0763
2.01	-0.1057	2.01	-0.0763
2.01	-0.106	2.01	-0.0769
2.02	-0.106	2.02	-0.0769
2.02	-0.1063	2.02	-0.0763
2.02	-0.106	2.02	-0.0769
2.03	-0.1063	2.03	-0.0769
2.03	-0.106	2.03	-0.0763
2.03	-0.1057	2.03	-0.0766
2.03	-0.1057	2.03	-0.0756
2.04	-0.106	2.04	-0.0753
2.04	-0.1057	2.04	-0.0753
2.04	-0.1057	2.04	-0.0747
2.04	-0.106	2.04	-0.075
2.05	-0.1054	2.05	-0.0753
2.05	-0.1054	2.05	-0.0753
2.05	-0.1057	2.05	-0.075
2.06	-0.1051	2.06	-0.075
2.06	-0.1054	2.06	-0.075
2.06	-0.1054	2.06	-0.075
2.06	-0.1051	2.06	-0.0753
2.07	-0.1051	2.07	-0.0747
2.07	-0.1051	2.07	-0.0747
2.07	-0.1054	2.07	-0.0747
2.08	-0.1048	2.08	-0.0747
2.08	-0.1048	2.08	-0.0747
2.08	-0.1054	2.08	-0.0747
2.08	-0.1051	2.08	-0.075
2.09	-0.1051	2.09	-0.0744
2.09	-0.1048	2.09	-0.0744
2.09	-0.1051	2.09	-0.0747
2.09	-0.1051	2.09	-0.0747
2.1	-0.1051	2.1	-0.0747
2.1	-0.1048	2.1	-0.0747
2.1	-0.1054	2.1	-0.0744
2.11	-0.1048	2.11	-0.0747
2.11	-0.1051	2.11	-0.0747
2.11	-0.1048	2.11	-0.0744
2.11	-0.1048	2.11	-0.0744
2.12	-0.1051	2.12	-0.0744
2.12	-0.1054	2.12	-0.0744
2.12	-0.1051	2.12	-0.0744
2.13	-0.1048	2.13	-0.0744
2.13	-0.1051	2.13	-0.0744
2.13	-0.1048	2.13	-0.0744
2.13	-0.1048	2.13	-0.0744
2.14	-0.1048	2.14	-0.0747
2.14	-0.1051	2.14	-0.0744
2.14	-0.1051	2.14	-0.0744
2.14	-0.1051	2.14	-0.0747
2.15	-0.1045	2.15	-0.0747
2.15	-0.1051	2.15	-0.0741
2.15	-0.1054	2.15	-0.0744
2.16	-0.1048	2.16	-0.0744
2.16	-0.1045	2.16	-0.0744
2.16	-0.1048	2.16	-0.0741
2.16	-0.1048	2.16	-0.0747
2.17	-0.1048	2.17	-0.0744
2.17	-0.1051	2.17	-0.0744
2.17	-0.1048	2.17	-0.0741
2.18	-0.1048	2.18	-0.0744
2.18	-0.1048	2.18	-0.0744
2.18	-0.1048	2.18	-0.0741
2.18	-0.1048	2.18	-0.0741
2.19	-0.1045	2.19	-0.0741
2.19	-0.1045	2.19	-0.0741
2.19	-0.1045	2.19	-0.0741
2.19	-0.1045	2.19	-0.0741
2.2	-0.1045	2.2	-0.0741
2.2	-0.1045	2.2	-0.0741
2.2	-0.1048	2.2	-0.0738
2.21	-0.1035	2.21	-0.0741
2.21	-0.1048	2.21	-0.0741
2.21	-0.1045	2.21	-0.0735
2.21	-0.1045	2.21	-0.0738
2.22	-0.1035	2.22	-0.0741
2.22	-0.1032	2.22	-0.0738
2.22	-0.1045	2.22	-0.0741
2.23	-0.1045	2.23	-0.0735
2.23	-0.1039	2.23	-0.0738
2.23	-0.1039	2.23	-0.0738
2.23	-0.1032	2.23	-0.0738
2.24	-0.1035	2.24	-0.0735
2.24	-0.1039	2.24	-0.0738
2.24	-0.1035	2.24	-0.0735
2.24	-0.1029	2.24	-0.0735
2.25	-0.1029	2.25	-0.0738
2.25	-0.1039	2.25	-0.0735
2.25	-0.1035	2.25	-0.0738
2.26	-0.1035	2.26	-0.0735
2.26	-0.1039	2.26	-0.0738
2.26	-0.1029	2.26	-0.0735
2.26	-0.1039	2.26	-0.0735
2.27	-0.1035	2.27	-0.0738
2.27	-0.1029	2.27	-0.0735
2.27	-0.1029	2.27	-0.0738
2.28	-0.1035	2.28	-0.0738
2.28	-0.1035	2.28	-0.0738
2.28	-0.1029	2.28	-0.0735
2.28	-0.1035	2.28	-0.0735
2.29	-0.1029	2.29	-0.0738
2.29	-0.1029	2.29	-0.0735
2.29	-0.1029	2.29	-0.0738
2.29	-0.1032	2.29	-0.0735
2.3	-0.1029	2.3	-0.0738
2.3	-0.1032	2.3	-0.0738
2.3	-0.1029	2.3	-0.0738
2.31	-0.1029	2.31	-0.0738
2.31	-0.1035	2.31	-0.0735
2.31	-0.1029	2.31	-0.0735
2.31	-0.1035	2.31	-0.0738
2.32	-0.1035	2.32	-0.0735
2.32	-0.1035	2.32	-0.0735
2.32	-0.1029	2.32	-0.0735
2.33	-0.1035	2.33	-0.0735
2.33	-0.1035	2.33	-0.0732
2.33	-0.1032	2.33	-0.0735
2.33	-0.1032	2.33	-0.0735
2.34	-0.1035	2.34	-0.0735
2.34	-0.1032	2.34	-0.0735
2.34	-0.1032	2.34	-0.0735
2.34	-0.1026	2.34	-0.0735
2.35	-0.1029	2.35	-0.0738
2.35	-0.1032	2.35	-0.0735
2.35	-0.1029	2.35	-0.0735
2.36	-0.1029	2.36	-0.0735
2.36	-0.1035	2.36	-0.0735
2.36	-0.1032	2.36	-0.0735
2.36	-0.1035	2.36	-0.0735
2.37	-0.1035	2.37	-0.0735
2.37	-0.1032	2.37	-0.0738
2.37	-0.1032	2.37	-0.0741
2.38	-0.1029	2.38	-0.0735
2.38	-0.1032	2.38	-0.0735
2.38	-0.1035	2.38	-0.0732
2.38	-0.1035	2.38	-0.0735
2.39	-0.1029	2.39	-0.0738
2.39	-0.1032	2.39	-0.0735
2.39	-0.1035	2.39	-0.0735
2.39	-0.1032	2.39	-0.0735
2.4	-0.1032	2.4	-0.0738
2.4	-0.1029	2.4	-0.0738
2.4	-0.1032	2.4	-0.0735
2.41	-0.1029	2.41	-0.0735
2.41	-0.1032	2.41	-0.0735
2.41	-0.1032	2.41	-0.0738
2.41	-0.1029	2.41	-0.0738
2.42	-0.1029	2.42	-0.0735
2.42	-0.1026	2.42	-0.0735
2.42	-0.1029	2.42	-0.0735
2.43	-0.1032	2.43	-0.0735
2.43	-0.1032	2.43	-0.0735
2.43	-0.1026	2.43	-0.0738
2.43	-0.1029	2.43	-0.0738
2.44	-0.1029	2.44	-0.0738
2.44	-0.1029	2.44	-0.0738
2.44	-0.1029	2.44	-0.0735
2.44	-0.1026	2.44	-0.0735
2.45	-0.1032	2.45	-0.0738
2.45	-0.1029	2.45	-0.0738
2.45	-0.1029	2.45	-0.0735
2.46	-0.1026	2.46	-0.0738
2.46	-0.1026	2.46	-0.0735
2.46	-0.1026	2.46	-0.0735
2.46	-0.1026	2.46	-0.0735
2.47	-0.1023	2.47	-0.0735
2.47	-0.1026	2.47	-0.0738
2.47	-0.102	2.47	-0.0735
2.48	-0.1029	2.48	-0.0735
2.48	-0.1026	2.48	-0.0735
2.48	-0.102	2.48	-0.0732
2.48	-0.1026	2.48	-0.0735
2.49	-0.1026	2.49	-0.0735
2.49	-0.1026	2.49	-0.0735
2.49	-0.1023	2.49	-0.0732
2.49	-0.1023	2.49	-0.0735
2.5	-0.102	2.5	-0.0735
2.5	-0.1026	2.5	-0.0735
2.5	-0.1026	2.5	-0.0735
2.51	-0.102	2.51	-0.0735
2.51	-0.102	2.51	-0.0735
2.51	-0.1023	2.51	-0.0735
2.51	-0.1017	2.51	-0.0732
2.52	-0.102	2.52	-0.0735
2.52	-0.1023	2.52	-0.0735
2.52	-0.102	2.52	-0.0735
2.53	-0.1017	2.53	-0.0732
2.53	-0.102	2.53	-0.0732
2.53	-0.102	2.53	-0.0732
2.53	-0.1014	2.53	-0.0732
2.54	-0.102	2.54	-0.0735
2.54	-0.1026	2.54	-0.0735
2.54	-0.102	2.54	-0.0732
2.54	-0.102	2.54	-0.0735
2.55	-0.1017	2.55	-0.0735
2.55	-0.102	2.55	-0.0735
2.55	-0.1017	2.55	-0.0735
2.56	-0.102	2.56	-0.0732
2.56	-0.1017	2.56	-0.0732
2.56	-0.1023	2.56	-0.0735
2.56	-0.102	2.56	-0.0735
2.57	-0.1014	2.57	-0.0732
2.57	-0.102	2.57	-0.0732
2.57	-0.1017	2.57	-0.0732
2.58	-0.1017	2.58	-0.0732
2.58	-0.1017	2.58	-0.0735
2.58	-0.1017	2.58	-0.0735
2.58	-0.1017	2.58	-0.0735
2.59	-0.1017	2.59	-0.0735
2.59	-0.1014	2.59	-0.0735
2.59	-0.1014	2.59	-0.0735
2.59	-0.1014	2.59	-0.0735
2.6	-0.1017	2.6	-0.0735
2.6	-0.1014	2.6	-0.0735
2.6	-0.1014	2.6	-0.0735
2.61	-0.1017	2.61	-0.0732
2.61	-0.1011	2.61	-0.0732
2.61	-0.1014	2.61	-0.0735
2.61	-0.1011	2.61	-0.0732
2.62	-0.1017	2.62	-0.0732
2.62	-0.1014	2.62	-0.0732
2.62	-0.1011	2.62	-0.0735
2.63	-0.1014	2.63	-0.0732
2.63	-0.1014	2.63	-0.0732
2.63	-0.1017	2.63	-0.0738
2.63	-0.102	2.63	-0.0735
2.64	-0.1017	2.64	-0.0735
2.64	-0.1011	2.64	-0.0732
2.64	-0.1017	2.64	-0.0735
2.64	-0.1017	2.64	-0.0732
2.65	-0.1014	2.65	-0.0732
2.65	-0.102	2.65	-0.0735
2.65	-0.1014	2.65	-0.0732
2.66	-0.1017	2.66	-0.0732
2.66	-0.1017	2.66	-0.0732
2.66	-0.1014	2.66	-0.0735
2.66	-0.1017	2.66	-0.0735
2.67	-0.1014	2.67	-0.0732
2.67	-0.1014	2.67	-0.0732
2.67	-0.1017	2.67	-0.0732
2.68	-0.1017	2.68	-0.0732
2.68	-0.1014	2.68	-0.0735
2.68	-0.1014	2.68	-0.0732
2.68	-0.102	2.68	-0.0732
2.69	-0.1017	2.69	-0.0732
2.69	-0.102	2.69	-0.0732
2.69	-0.1011	2.69	-0.0732
2.69	-0.1017	2.69	-0.0732
2.7	-0.102	2.7	-0.0732
2.7	-0.1014	2.7	-0.0732
2.7	-0.1014	2.7	-0.0729
2.71	-0.1014	2.71	-0.0732
2.71	-0.1014	2.71	-0.0732
2.71	-0.1017	2.71	-0.0735
2.71	-0.1017	2.71	-0.0735
2.72	-0.1014	2.72	-0.0732
2.72	-0.1014	2.72	-0.0735
2.72	-0.1008	2.72	-0.0735
2.73	-0.1011	2.73	-0.0732
2.73	-0.1014	2.73	-0.0732
2.73	-0.1014	2.73	-0.0732
2.73	-0.1008	2.73	-0.0732
2.74	-0.1004	2.74	-0.0732
2.74	-0.1004	2.74	-0.0732
2.74	-0.0998	2.74	-0.0732
2.74	-0.1004	2.74	-0.0735
2.75	-0.0998	2.75	-0.0732
2.75	-0.1001	2.75	-0.0732
2.75	-0.1004	2.75	-0.0732
2.76	-0.1001	2.76	-0.0732
2.76	-0.1001	2.76	-0.0732
2.76	-0.1001	2.76	-0.0732
2.76	-0.1001	2.76	-0.0732
2.77	-0.0998	2.77	-0.0735
2.77	-0.1001	2.77	-0.0732
2.77	-0.1001	2.77	-0.0732
2.78	-0.1001	2.78	-0.0732
2.78	-0.0998	2.78	-0.0732
2.78	-0.1001	2.78	-0.0735
2.78	-0.0998	2.78	-0.0735
2.79	-0.0998	2.79	-0.0732
2.79	-0.1004	2.79	-0.0735
2.79	-0.1004	2.79	-0.0732
2.79	-0.1001	2.79	-0.0735
2.8	-0.1001	2.8	-0.0732
2.8	-0.1001	2.8	-0.0732
2.8	-0.1001	2.8	-0.0732
2.81	-0.1008	2.81	-0.0732
2.81	-0.0998	2.81	-0.0735
2.81	-0.1008	2.81	-0.0732
2.81	-0.1004	2.81	-0.0732
2.82	-0.1004	2.82	-0.0735
2.82	-0.0998	2.82	-0.0732
2.82	-0.1001	2.82	-0.0732
2.83	-0.1004	2.83	-0.0732
2.83	-0.1004	2.83	-0.0732
2.83	-0.1004	2.83	-0.0732
2.83	-0.1008	2.83	-0.0732
2.84	-0.1001	2.84	-0.0732
2.84	-0.1001	2.84	-0.0732
2.84	-0.1001	2.84	-0.0732
2.84	-0.1008	2.84	-0.0732
2.85	-0.1001	2.85	-0.0732
2.85	-0.0998	2.85	-0.0732
2.85	-0.1001	2.85	-0.0735
2.86	-0.1001	2.86	-0.0732
2.86	-0.1001	2.86	-0.0732
2.86	-0.1004	2.86	-0.0732
2.86	-0.0998	2.86	-0.0732
2.87	-0.0998	2.87	-0.0732
2.87	-0.1001	2.87	-0.0732
2.87	-0.1001	2.87	-0.0729
2.88	-0.0998	2.88	-0.0732
2.88	-0.1001	2.88	-0.0732
2.88	-0.0998	2.88	-0.0732
2.88	-0.1001	2.88	-0.0732
2.89	-0.1001	2.89	-0.0735
2.89	-0.1001	2.89	-0.0732
2.89	-0.1001	2.89	-0.0732
2.89	-0.0998	2.89	-0.0732
2.9	-0.0998	2.9	-0.0732
2.9	-0.1001	2.9	-0.0732
2.9	-0.0998	2.9	-0.0732
2.91	-0.0998	2.91	-0.0732
2.91	-0.1001	2.91	-0.0729
2.91	-0.1001	2.91	-0.0735
2.91	-0.1001	2.91	-0.0732
2.92	-0.0998	2.92	-0.0732
2.92	-0.1001	2.92	-0.0732
2.92	-0.0998	2.92	-0.0732
2.93	-0.0998	2.93	-0.0732
2.93	-0.1001	2.93	-0.0732
2.93	-0.1001	2.93	-0.0729
2.93	-0.0998	2.93	-0.0732
2.94	-0.1001	2.94	-0.0732
2.94	-0.0998	2.94	-0.0732
2.94	-0.1001	2.94	-0.0732
2.94	-0.1001	2.94	-0.0729
2.95	-0.0998	2.95	-0.0732
2.95	-0.1001	2.95	-0.0732
2.95	-0.0998	2.95	-0.0732
2.96	-0.1001	2.96	-0.0735
2.96	-0.0998	2.96	-0.0729
2.96	-0.0998	2.96	-0.0732
2.96	-0.0998	2.96	-0.0732
2.97	-0.0998	2.97	-0.0729
2.97	-0.0998	2.97	-0.0732
2.97	-0.1001	2.97	-0.0732
2.98	-0.0998	2.98	-0.0732
2.98	-0.0998	2.98	-0.0732
2.98	-0.0998	2.98	-0.0732
2.98	-0.1001	2.98	-0.0729
2.99	-0.0998	2.99	-0.0732
2.99	-0.1001	2.99	-0.0732
2.99	-0.0998	2.99	-0.0732
2.99	-0.0998	2.99	-0.0729
3	-0.0998	3	-0.0732
3	-0.0998	3	-0.0732
3	-0.0992	3	-0.0729
3.01	-0.0995	3.01	-0.0732
3.01	-0.0989	3.01	-0.0732
3.01	-0.0989	3.01	-0.0732
3.01	-0.0989	3.01	-0.0732
3.02	-0.0992	3.02	-0.0729
3.02	-0.0989	3.02	-0.0732
3.02	-0.0989	3.02	-0.0732
3.03	-0.0986	3.03	-0.0732
3.03	-0.0986	3.03	-0.0732
3.03	-0.0986	3.03	-0.0732
3.03	-0.0983	3.03	-0.0732
3.04	-0.0986	3.04	-0.0729
3.04	-0.0989	3.04	-0.0729
3.04	-0.0986	3.04	-0.0729
3.04	-0.0986	3.04	-0.0732
3.05	-0.0986	3.05	-0.0732
3.05	-0.0986	3.05	-0.0729
3.05	-0.0983	3.05	-0.0732
3.06	-0.0986	3.06	-0.0732
3.06	-0.0986	3.06	-0.0732
3.06	-0.0986	3.06	-0.0732
3.06	-0.098	3.06	-0.0735
3.07	-0.098	3.07	-0.0729
3.07	-0.0986	3.07	-0.0729
3.07	-0.0983	3.07	-0.0725
3.08	-0.098	3.08	-0.0725
3.08	-0.098	3.08	-0.0729
3.08	-0.098	3.08	-0.0725
3.08	-0.0983	3.08	-0.0725
3.09	-0.0983	3.09	-0.0722
3.09	-0.098	3.09	-0.0725
3.09	-0.0977	3.09	-0.0725
3.09	-0.098	3.09	-0.0725
3.1	-0.0977	3.1	-0.0732
3.1	-0.098	3.1	-0.0729
3.1	-0.0977	3.1	-0.0722
3.11	-0.0977	3.11	-0.0725
3.11	-0.0977	3.11	-0.0722
3.11	-0.0973	3.11	-0.0729
3.11	-0.098	3.11	-0.0725
3.12	-0.0977	3.12	-0.0725
3.12	-0.098	3.12	-0.0722
3.12	-0.0977	3.12	-0.0729
3.13	-0.0977	3.13	-0.0729
3.13	-0.0973	3.13	-0.0729
3.13	-0.0977	3.13	-0.0722
3.13	-0.0977	3.13	-0.0732
3.14	-0.0967	3.14	-0.0732
3.14	-0.097	3.14	-0.0729
3.14	-0.0977	3.14	-0.0722
3.14	-0.0977	3.14	-0.0725
3.15	-0.0977	3.15	-0.0729
3.15	-0.098	3.15	-0.0722
3.15	-0.0973	3.15	-0.0725
3.16	-0.0977	3.16	-0.0722
3.16	-0.097	3.16	-0.0722
3.16	-0.0977	3.16	-0.0722
3.16	-0.0977	3.16	-0.0722
3.17	-0.098	3.17	-0.0722
3.17	-0.0973	3.17	-0.0725
3.17	-0.097	3.17	-0.0725
3.18	-0.0977	3.18	-0.0722
3.18	-0.097	3.18	-0.0725
3.18	-0.097	3.18	-0.0722
3.18	-0.0967	3.18	-0.0725
3.19	-0.097	3.19	-0.0719
3.19	-0.0973	3.19	-0.0725
3.19	-0.0973	3.19	-0.0719
3.19	-0.0964	3.19	-0.0725
3.2	-0.097	3.2	-0.0722
3.2	-0.097	3.2	-0.0725
3.2	-0.097	3.2	-0.0725
3.21	-0.097	3.21	-0.0722
3.21	-0.097	3.21	-0.0722
3.21	-0.0961	3.21	-0.0716
3.21	-0.0961	3.21	-0.0725
3.22	-0.0961	3.22	-0.0719
3.22	-0.0964	3.22	-0.0722
3.22	-0.0967	3.22	-0.0725
3.23	-0.0964	3.23	-0.0722
3.23	-0.0961	3.23	-0.0722
3.23	-0.0967	3.23	-0.0725
3.23	-0.0973	3.23	-0.0725
3.24	-0.0958	3.24	-0.0725
3.24	-0.0961	3.24	-0.0716
3.24	-0.0964	3.24	-0.0725
3.24	-0.0961	3.24	-0.0716
3.25	-0.0961	3.25	-0.0719
3.25	-0.0967	3.25	-0.0722
3.25	-0.0961	3.25	-0.0725
3.26	-0.0964	3.26	-0.0719
3.26	-0.0961	3.26	-0.0722
3.26	-0.0961	3.26	-0.0722
3.26	-0.0961	3.26	-0.0722
3.27	-0.0961	3.27	-0.0713
3.27	-0.0961	3.27	-0.0719
3.27	-0.0964	3.27	-0.0719
3.28	-0.0958	3.28	-0.0716
3.28	-0.0964	3.28	-0.0719
3.28	-0.0967	3.28	-0.071
3.28	-0.0961	3.28	-0.071
3.29	-0.0964	3.29	-0.071
3.29	-0.0961	3.29	-0.0719
3.29	-0.0967	3.29	-0.0719
3.29	-0.0967	3.29	-0.0722
3.3	-0.0964	3.3	-0.071
3.3	-0.0961	3.3	-0.0719
3.3	-0.0961	3.3	-0.0719
3.31	-0.0961	3.31	-0.0719
3.31	-0.0961	3.31	-0.0713
3.31	-0.0958	3.31	-0.0716
3.31	-0.0958	3.31	-0.0716
3.32	-0.0961	3.32	-0.0713
3.32	-0.0961	3.32	-0.0719
3.32	-0.0955	3.32	-0.0719
3.33	-0.0961	3.33	-0.0716
3.33	-0.0961	3.33	-0.0713
3.33	-0.0958	3.33	-0.071
3.33	-0.0961	3.33	-0.0713
3.34	-0.0958	3.34	-0.0713
3.34	-0.0961	3.34	-0.0713
3.34	-0.0958	3.34	-0.071
3.34	-0.0958	3.34	-0.0713
3.35	-0.0961	3.35	-0.0716
3.35	-0.0961	3.35	-0.0719
3.35	-0.0964	3.35	-0.0716
3.36	-0.0958	3.36	-0.0716
3.36	-0.0958	3.36	-0.0716
3.36	-0.0958	3.36	-0.071
3.36	-0.0958	3.36	-0.071
3.37	-0.0955	3.37	-0.0716
3.37	-0.0955	3.37	-0.071
3.37	-0.0955	3.37	-0.0713
3.38	-0.0958	3.38	-0.0719
3.38	-0.0955	3.38	-0.0716
3.38	-0.0955	3.38	-0.0716
3.38	-0.0958	3.38	-0.071
3.39	-0.0955	3.39	-0.0716
3.39	-0.0958	3.39	-0.0719
3.39	-0.0955	3.39	-0.071
3.39	-0.0955	3.39	-0.071
3.4	-0.0958	3.4	-0.0716
3.4	-0.0952	3.4	-0.0716
3.4	-0.0955	3.4	-0.0716
3.41	-0.0952	3.41	-0.071
3.41	-0.0952	3.41	-0.0713
3.41	-0.0955	3.41	-0.0716
3.41	-0.0955	3.41	-0.0716
3.42	-0.0952	3.42	-0.0719
3.42	-0.0955	3.42	-0.0713
3.42	-0.0952	3.42	-0.0713
3.43	-0.0958	3.43	-0.0716
3.43	-0.0955	3.43	-0.0716
3.43	-0.0955	3.43	-0.0719
3.43	-0.0958	3.43	-0.0719
3.44	-0.0955	3.44	-0.0716
3.44	-0.0952	3.44	-0.0716
3.44	-0.0955	3.44	-0.0713
3.44	-0.0952	3.44	-0.0713
3.45	-0.0955	3.45	-0.0716
3.45	-0.0955	3.45	-0.0713
3.45	-0.0958	3.45	-0.071
3.46	-0.0955	3.46	-0.0713
3.46	-0.0958	3.46	-0.071
3.46	-0.0955	3.46	-0.0716
3.46	-0.0952	3.46	-0.0716
3.47	-0.0952	3.47	-0.0716
3.47	-0.0958	3.47	-0.0713
3.47	-0.0952	3.47	-0.0713
3.48	-0.0949	3.48	-0.071
3.48	-0.0955	3.48	-0.0716
3.48	-0.0952	3.48	-0.0713
3.48	-0.0955	3.48	-0.0713
3.49	-0.0955	3.49	-0.0716
3.49	-0.0952	3.49	-0.0713
3.49	-0.0958	3.49	-0.0713
3.49	-0.0955	3.49	-0.071
3.5	-0.0958	3.5	-0.0716
3.5	-0.0955	3.5	-0.0719
3.5	-0.0952	3.5	-0.0716
3.51	-0.0955	3.51	-0.0707
3.51	-0.0952	3.51	-0.0713
3.51	-0.0949	3.51	-0.0716
3.51	-0.0955	3.51	-0.0716
3.52	-0.0949	3.52	-0.0716
3.52	-0.0952	3.52	-0.071
3.52	-0.0955	3.52	-0.0713
3.53	-0.0949	3.53	-0.0707
3.53	-0.0952	3.53	-0.0713
3.53	-0.0952	3.53	-0.071
3.53	-0.0949	3.53	-0.0716
3.54	-0.0952	3.54	-0.0716
3.54	-0.0949	3.54	-0.0719
3.54	-0.0952	3.54	-0.0716
3.54	-0.0952	3.54	-0.0716
3.55	-0.0952	3.55	-0.0713
3.55	-0.0952	3.55	-0.0716
3.55	-0.0949	3.55	-0.0713
3.56	-0.0952	3.56	-0.0713
3.56	-0.0949	3.56	-0.0713
3.56	-0.0952	3.56	-0.0713
3.56	-0.0955	3.56	-0.0713
3.57	-0.0952	3.57	-0.0707
3.57	-0.0952	3.57	-0.0707
3.57	-0.0955	3.57	-0.071
3.58	-0.0949	3.58	-0.071
3.58	-0.0952	3.58	-0.071
3.58	-0.0952	3.58	-0.0707
3.58	-0.0949	3.58	-0.0707
3.59	-0.0949	3.59	-0.0716
3.59	-0.0949	3.59	-0.0719
3.59	-0.0949	3.59	-0.071
3.59	-0.0949	3.59	-0.0713
3.6	-0.0952	3.6	-0.0713
3.6	-0.0952	3.6	-0.0713
3.6	-0.0946	3.6	-0.0713
3.61	-0.0946	3.61	-0.071
3.61	-0.0949	3.61	-0.071
3.61	-0.0946	3.61	-0.071
3.61	-0.0949	3.61	-0.0716
3.62	-0.0942	3.62	-0.071
3.62	-0.0942	3.62	-0.071
3.62	-0.0946	3.62	-0.0716
3.63	-0.0946	3.63	-0.0713
3.63	-0.0939	3.63	-0.071
3.63	-0.0939	3.63	-0.071
3.63	-0.0939	3.63	-0.0716
3.64	-0.0936	3.64	-0.0716
3.64	-0.0939	3.64	-0.0716
3.64	-0.0936	3.64	-0.0713
3.64	-0.0939	3.64	-0.0713
3.65	-0.0939	3.65	-0.0716
3.65	-0.0939	3.65	-0.0707
3.65	-0.0936	3.65	-0.071
3.66	-0.0942	3.66	-0.071
3.66	-0.0939	3.66	-0.0713
3.66	-0.0939	3.66	-0.071
3.66	-0.0936	3.66	-0.0716
3.67	-0.0936	3.67	-0.0716
3.67	-0.0939	3.67	-0.0716
3.67	-0.0939	3.67	-0.0713
3.68	-0.0939	3.68	-0.071
3.68	-0.0939	3.68	-0.071
3.68	-0.0936	3.68	-0.071
3.68	-0.0942	3.68	-0.071
3.69	-0.0936	3.69	-0.0707
3.69	-0.0936	3.69	-0.0713
3.69	-0.0936	3.69	-0.071
3.69	-0.0939	3.69	-0.071
3.7	-0.0939	3.7	-0.0713
3.7	-0.0936	3.7	-0.0713
3.7	-0.0936	3.7	-0.071
3.71	-0.0939	3.71	-0.0713
3.71	-0.0939	3.71	-0.071
3.71	-0.0939	3.71	-0.0707
3.71	-0.0939	3.71	-0.0713
3.72	-0.0936	3.72	-0.071
3.72	-0.0936	3.72	-0.071
3.72	-0.0936	3.72	-0.0707
3.73	-0.0939	3.73	-0.0707
3.73	-0.0939	3.73	-0.0713
3.73	-0.0936	3.73	-0.0704
3.73	-0.0933	3.73	-0.0713
3.74	-0.0939	3.74	-0.0713
3.74	-0.0933	3.74	-0.0707
3.74	-0.0939	3.74	-0.071
3.74	-0.0939	3.74	-0.0707
3.75	-0.0939	3.75	-0.0713
3.75	-0.0936	3.75	-0.0713
3.75	-0.0933	3.75	-0.0704
3.76	-0.0936	3.76	-0.0713
3.76	-0.0933	3.76	-0.071
3.76	-0.0936	3.76	-0.0713
3.76	-0.0933	3.76	-0.0713
3.77	-0.0936	3.77	-0.0707
3.77	-0.0939	3.77	-0.0704
3.77	-0.0939	3.77	-0.0713
3.78	-0.0939	3.78	-0.0713
3.78	-0.0936	3.78	-0.0713
3.78	-0.0939	3.78	-0.071
3.78	-0.0933	3.78	-0.0713
3.79	-0.0939	3.79	-0.0704
3.79	-0.0936	3.79	-0.0707
3.79	-0.0936	3.79	-0.0707
3.79	-0.0939	3.79	-0.071
3.8	-0.0933	3.8	-0.0707
3.8	-0.0936	3.8	-0.0713
3.8	-0.0936	3.8	-0.0713
3.81	-0.0936	3.81	-0.0716
3.81	-0.0936	3.81	-0.0713
3.81	-0.0939	3.81	-0.0713
3.81	-0.0933	3.81	-0.0704
3.82	-0.093	3.82	-0.0707
3.82	-0.0933	3.82	-0.071
3.82	-0.0933	3.82	-0.0713
3.83	-0.0927	3.83	-0.0713
3.83	-0.093	3.83	-0.0707
3.83	-0.093	3.83	-0.0685
3.83	-0.0936	3.83	-0.0682
3.84	-0.093	3.84	-0.0685
3.84	-0.0933	3.84	-0.0704
3.84	-0.0933	3.84	-0.0704
3.84	-0.093	3.84	-0.0713
3.85	-0.0933	3.85	-0.0707
3.85	-0.093	3.85	-0.071
3.85	-0.0927	3.85	-0.0704
3.86	-0.0927	3.86	-0.0707
3.86	-0.093	3.86	-0.0713
3.86	-0.093	3.86	-0.0713
3.86	-0.093	3.86	-0.071
3.87	-0.093	3.87	-0.0707
3.87	-0.093	3.87	-0.0713
3.87	-0.093	3.87	-0.0713
3.88	-0.093	3.88	-0.0713
3.88	-0.093	3.88	-0.071
3.88	-0.093	3.88	-0.0713
3.88	-0.0927	3.88	-0.0713
3.89	-0.093	3.89	-0.0707
3.89	-0.093	3.89	-0.0707
3.89	-0.0927	3.89	-0.0704
3.89	-0.093	3.89	-0.0707
3.9	-0.093	3.9	-0.0707
3.9	-0.093	3.9	-0.0707
3.9	-0.093	3.9	-0.0713
3.91	-0.0927	3.91	-0.0704
3.91	-0.093	3.91	-0.0713
3.91	-0.0927	3.91	-0.0701
3.91	-0.0927	3.91	-0.071
3.92	-0.0927	3.92	-0.071
3.92	-0.0927	3.92	-0.0704
3.92	-0.093	3.92	-0.071
3.93	-0.0924	3.93	-0.0707
3.93	-0.093	3.93	-0.0713
3.93	-0.093	3.93	-0.0704
3.93	-0.0927	3.93	-0.071
3.94	-0.0927	3.94	-0.071
3.94	-0.093	3.94	-0.0713
3.94	-0.093	3.94	-0.071
3.94	-0.0927	3.94	-0.0707
3.95	-0.093	3.95	-0.071
3.95	-0.0924	3.95	-0.0713
3.95	-0.0924	3.95	-0.0679
3.96	-0.0924	3.96	-0.0679
3.96	-0.0927	3.96	-0.0676
3.96	-0.0924	3.96	-0.0673
3.96	-0.0927	3.96	-0.0673
3.97	-0.093	3.97	-0.0673
3.97	-0.0924	3.97	-0.0673
3.97	-0.093	3.97	-0.0673
3.98	-0.0924	3.98	-0.067
3.98	-0.093	3.98	-0.0673
3.98	-0.093	3.98	-0.0673
3.98	-0.0924	3.98	-0.067
3.99	-0.0924	3.99	-0.067
3.99	-0.0924	3.99	-0.067
3.99	-0.0924	3.99	-0.0667
3.99	-0.0924	3.99	-0.0673
4	-0.0924	4	-0.0673
4	-0.0927	4	-0.0673
4	-0.0924	4	-0.0673
4.01	-0.0924	4.01	-0.0673
4.01	-0.0927	4.01	-0.0673
4.01	-0.093	4.01	-0.067
4.01	-0.0924	4.01	-0.067
4.02	-0.0924	4.02	-0.0673
4.02	-0.0924	4.02	-0.0673
4.02	-0.0921	4.02	-0.0673
4.03	-0.0924	4.03	-0.0673
4.03	-0.0924	4.03	-0.067
4.03	-0.0921	4.03	-0.067
4.03	-0.0924	4.03	-0.067
4.04	-0.0924	4.04	-0.0673
4.04	-0.0924	4.04	-0.0673
4.04	-0.0924	4.04	-0.0673
4.04	-0.0924	4.04	-0.067
4.05	-0.0921	4.05	-0.0673
4.05	-0.0924	4.05	-0.0673
4.05	-0.0918	4.05	-0.0673
4.06	-0.0924	4.06	-0.067
4.06	-0.0927	4.06	-0.0673
4.06	-0.0924	4.06	-0.067
4.06	-0.0924	4.06	-0.0673
4.07	-0.0924	4.07	-0.0673
4.07	-0.0924	4.07	-0.0673
4.07	-0.0924	4.07	-0.0673
4.08	-0.0921	4.08	-0.0673
4.08	-0.0924	4.08	-0.0673
4.08	-0.0924	4.08	-0.0673
4.08	-0.0921	4.08	-0.0676
4.09	-0.0921	4.09	-0.0673
4.09	-0.0918	4.09	-0.0673
4.09	-0.0921	4.09	-0.0673
4.09	-0.0921	4.09	-0.0673
4.1	-0.0921	4.1	-0.0676
4.1	-0.0924	4.1	-0.0673
4.1	-0.0921	4.1	-0.0673
4.11	-0.0918	4.11	-0.0673
4.11	-0.0921	4.11	-0.0673
4.11	-0.0921	4.11	-0.0676
4.11	-0.0921	4.11	-0.0673
4.12	-0.0924	4.12	-0.0676
4.12	-0.0924	4.12	-0.0676
4.12	-0.0921	4.12	-0.0676
4.13	-0.0921	4.13	-0.0676
4.13	-0.0918	4.13	-0.0676
4.13	-0.0924	4.13	-0.0673
4.13	-0.0921	4.13	-0.0676
4.14	-0.0918	4.14	-0.0673
4.14	-0.0924	4.14	-0.0676
4.14	-0.0921	4.14	-0.0673
4.14	-0.0921	4.14	-0.0673
4.15	-0.0924	4.15	-0.0676
4.15	-0.0918	4.15	-0.0673
4.15	-0.0918	4.15	-0.0673
4.16	-0.0918	4.16	-0.0676
4.16	-0.0921	4.16	-0.0682
4.16	-0.0921	4.16	-0.0682
4.16	-0.0918	4.16	-0.0676
4.17	-0.0918	4.17	-0.0676
4.17	-0.0918	4.17	-0.0679
4.17	-0.0918	4.17	-0.0673
4.18	-0.0918	4.18	-0.0676
4.18	-0.0921	4.18	-0.0673
4.18	-0.0915	4.18	-0.0673
4.18	-0.0918	4.18	-0.0673
4.19	-0.0918	4.19	-0.0676
4.19	-0.0918	4.19	-0.0679
4.19	-0.0918	4.19	-0.0679
4.19	-0.0921	4.19	-0.0676
4.2	-0.0921	4.2	-0.0679
4.2	-0.0921	4.2	-0.0673
4.2	-0.0921	4.2	-0.0679
4.21	-0.0918	4.21	-0.0679
4.21	-0.0921	4.21	-0.0679
4.21	-0.0921	4.21	-0.0679
4.21	-0.0924	4.21	-0.0676
4.22	-0.0921	4.22	-0.0676
4.22	-0.0921	4.22	-0.0676
4.22	-0.0918	4.22	-0.0679
4.23	-0.0918	4.23	-0.0682
4.23	-0.0918	4.23	-0.0679
4.23	-0.0915	4.23	-0.0682
4.23	-0.0918	4.23	-0.0679
4.24	-0.0918	4.24	-0.0679
4.24	-0.0918	4.24	-0.0679
4.24	-0.0921	4.24	-0.0682
4.24	-0.0918	4.24	-0.0682
4.25	-0.0924	4.25	-0.0679
4.25	-0.0918	4.25	-0.0679
4.25	-0.0918	4.25	-0.0673
4.26	-0.0921	4.26	-0.0679
4.26	-0.0921	4.26	-0.0679
4.26	-0.0918	4.26	-0.0679
4.26	-0.0918	4.26	-0.0679
4.27	-0.0921	4.27	-0.0682
4.27	-0.0921	4.27	-0.0682
4.27	-0.0915	4.27	-0.0685
4.28	-0.0921	4.28	-0.0682
4.28	-0.0918	4.28	-0.0685
4.28	-0.0921	4.28	-0.0688
4.28	-0.0915	4.28	-0.0688
4.29	-0.0921	4.29	-0.0694
4.29	-0.0915	4.29	-0.0698
4.29	-0.0918	4.29	-0.0704
4.29	-0.0915	4.29	-0.0704
4.3	-0.0915	4.3	-0.0713
4.3	-0.0915	4.3	-0.0713
4.3	-0.0918	4.3	-0.0716
4.31	-0.0918	4.31	-0.0716
4.31	-0.0918	4.31	-0.0707
4.31	-0.0915	4.31	-0.0713
4.31	-0.0918	4.31	-0.0713
4.32	-0.0921	4.32	-0.0719
4.32	-0.0918	4.32	-0.0682
4.32	-0.0918	4.32	-0.0682
4.33	-0.0918	4.33	-0.0676
4.33	-0.0915	4.33	-0.0676
4.33	-0.0918	4.33	-0.0679
4.33	-0.0918	4.33	-0.0682
4.34	-0.0918	4.34	-0.0679
4.34	-0.0918	4.34	-0.0676
4.34	-0.0915	4.34	-0.0676
4.34	-0.0918	4.34	-0.0679
4.35	-0.0921	4.35	-0.0679
4.35	-0.0918	4.35	-0.0676
4.35	-0.0911	4.35	-0.0682
4.36	-0.0915	4.36	-0.0676
4.36	-0.0918	4.36	-0.0679
4.36	-0.0921	4.36	-0.0676
4.36	-0.0918	4.36	-0.0682
4.37	-0.0918	4.37	-0.0679
4.37	-0.0918	4.37	-0.071
4.37	-0.0918	4.37	-0.071
4.38	-0.0918	4.38	-0.0713
4.38	-0.0918	4.38	-0.0713
4.38	-0.0915	4.38	-0.071
4.38	-0.0915	4.38	-0.0716
4.39	-0.0915	4.39	-0.0707
4.39	-0.0918	4.39	-0.0713
4.39	-0.0921	4.39	-0.0713
4.39	-0.0915	4.39	-0.0713
4.4	-0.0921	4.4	-0.0713
4.4	-0.0921	4.4	-0.071
4.4	-0.0921	4.4	-0.0713
4.41	-0.0921	4.41	-0.0713
4.41	-0.0918	4.41	-0.0719
4.41	-0.0915	4.41	-0.0713
4.41	-0.0921	4.41	-0.0716
4.42	-0.0915	4.42	-0.0713
4.42	-0.0918	4.42	-0.0704
4.42	-0.0915	4.42	-0.071
4.43	-0.0918	4.43	-0.0707
4.43	-0.0921	4.43	-0.0713
4.43	-0.0918	4.43	-0.0713
4.43	-0.0915	4.43	-0.0713
4.44	-0.0921	4.44	-0.0716
4.44	-0.0921	4.44	-0.0716
4.44	-0.0918	4.44	-0.0713
4.44	-0.0918	4.44	-0.0713
4.45	-0.0921	4.45	-0.071
4.45	-0.0918	4.45	-0.0716
4.45	-0.0918	4.45	-0.0716
4.46	-0.0921	4.46	-0.071
4.46	-0.0918	4.46	-0.0716
4.46	-0.0918	4.46	-0.0713
4.46	-0.0921	4.46	-0.0713
4.47	-0.0921	4.47	-0.0713
4.47	-0.0921	4.47	-0.0713
4.47	-0.0918	4.47	-0.0716
4.48	-0.0924	4.48	-0.071
4.48	-0.0921	4.48	-0.071
4.48	-0.0921	4.48	-0.0716
4.48	-0.0918	4.48	-0.0713
4.49	-0.0918	4.49	-0.0716
4.49	-0.0921	4.49	-0.0716
4.49	-0.0918	4.49	-0.0716
4.49	-0.0921	4.49	-0.0713
4.5	-0.0918	4.5	-0.0716
4.5	-0.0921	4.5	-0.071
4.5	-0.0918	4.5	-0.0713
4.51	-0.0921	4.51	-0.071
4.51	-0.0921	4.51	-0.0713
4.51	-0.0918	4.51	-0.071
4.51	-0.0918	4.51	-0.0713
4.52	-0.0921	4.52	-0.0713
4.52	-0.0918	4.52	-0.0713
4.52	-0.0921	4.52	-0.071
4.53	-0.0918	4.53	-0.071
4.53	-0.0921	4.53	-0.071
4.53	-0.0921	4.53	-0.0713
4.53	-0.0921	4.53	-0.071
4.54	-0.0918	4.54	-0.071
4.54	-0.0921	4.54	-0.0716
4.54	-0.0918	4.54	-0.0707
4.54	-0.0921	4.54	-0.0713
4.55	-0.0918	4.55	-0.071
4.55	-0.0915	4.55	-0.0713
4.55	-0.0918	4.55	-0.0713
4.56	-0.0918	4.56	-0.071
4.56	-0.0918	4.56	-0.0682
4.56	-0.0921	4.56	-0.0679
4.56	-0.0918	4.56	-0.0679
4.57	-0.0921	4.57	-0.0676
4.57	-0.0918	4.57	-0.0676
4.57	-0.0921	4.57	-0.0673
4.58	-0.0918	4.58	-0.0673
4.58	-0.0921	4.58	-0.0673
4.58	-0.0921	4.58	-0.0673
4.58	-0.0921	4.58	-0.067
4.59	-0.0921	4.59	-0.067
4.59	-0.0918	4.59	-0.067
4.59	-0.0921	4.59	-0.067
4.59	-0.0918	4.59	-0.067
4.6	-0.0918	4.6	-0.067
4.6	-0.0918	4.6	-0.0673
4.6	-0.0918	4.6	-0.067
4.61	-0.0915	4.61	-0.0673
4.61	-0.0921	4.61	-0.0673
4.61	-0.0918	4.61	-0.0673
4.61	-0.0918	4.61	-0.067
4.62	-0.0921	4.62	-0.0673
4.62	-0.0918	4.62	-0.0673
4.62	-0.0918	4.62	-0.0673
4.63	-0.0918	4.63	-0.067
4.63	-0.0921	4.63	-0.0667
4.63	-0.0918	4.63	-0.0663
4.63	-0.0918	4.63	-0.0667
4.64	-0.0921	4.64	-0.067
4.64	-0.0918	4.64	-0.0667
4.64	-0.0915	4.64	-0.0667
4.64	-0.0918	4.64	-0.067
4.65	-0.0918	4.65	-0.0667
4.65	-0.0918	4.65	-0.0667
4.65	-0.0921	4.65	-0.067
4.66	-0.0918	4.66	-0.0667
4.66	-0.0918	4.66	-0.0667
4.66	-0.0921	4.66	-0.0667
4.66	-0.0915	4.66	-0.0667
4.67	-0.0915	4.67	-0.0667
4.67	-0.0918	4.67	-0.067
4.67	-0.0918	4.67	-0.0663
4.68	-0.0918	4.68	-0.0663
4.68	-0.0915	4.68	-0.067
4.68	-0.0921	4.68	-0.067
4.68	-0.0918	4.68	-0.067
4.69	-0.0918	4.69	-0.067
4.69	-0.0918	4.69	-0.0667
4.69	-0.0921	4.69	-0.067
4.69	-0.0918	4.69	-0.0667
4.7	-0.0918	4.7	-0.0663
4.7	-0.0918	4.7	-0.067
4.7	-0.0918	4.7	-0.0663
4.71	-0.0918	4.71	-0.066
4.71	-0.0915	4.71	-0.0667
4.71	-0.0918	4.71	-0.0667
4.71	-0.0921	4.71	-0.0663
4.72	-0.0918	4.72	-0.066
4.72	-0.0918	4.72	-0.0657
4.72	-0.0918	4.72	-0.0663
4.73	-0.0915	4.73	-0.0654
4.73	-0.0918	4.73	-0.0657
4.73	-0.0915	4.73	-0.0663
4.73	-0.0918	4.73	-0.0663
4.74	-0.0918	4.74	-0.0663
4.74	-0.0918	4.74	-0.0657
4.74	-0.0915	4.74	-0.0663
4.74	-0.0915	4.74	-0.0663
4.75	-0.0918	4.75	-0.066
4.75	-0.0915	4.75	-0.0654
4.75	-0.0915	4.75	-0.0654
4.76	-0.0915	4.76	-0.0657
4.76	-0.0921	4.76	-0.066
4.76	-0.0918	4.76	-0.0657
4.76	-0.0918	4.76	-0.0657
4.77	-0.0918	4.77	-0.066
4.77	-0.0918	4.77	-0.0654
4.77	-0.0918	4.77	-0.066
4.78	-0.0918	4.78	-0.066
4.78	-0.0918	4.78	-0.0663
4.78	-0.0921	4.78	-0.0657
4.78	-0.0918	4.78	-0.0663
4.79	-0.0921	4.79	-0.0657
4.79	-0.0918	4.79	-0.0657
4.79	-0.0918	4.79	-0.0663
4.79	-0.0915	4.79	-0.0657
4.8	-0.0918	4.8	-0.0663
4.8	-0.0921	4.8	-0.0663
4.8	-0.0918	4.8	-0.0654
4.81	-0.0918	4.81	-0.0654
4.81	-0.0918	4.81	-0.0657
4.81	-0.0918	4.81	-0.0657
4.81	-0.0915	4.81	-0.0663
4.82	-0.0918	4.82	-0.0657
4.82	-0.0921	4.82	-0.0657
4.82	-0.0921	4.82	-0.066
4.83	-0.0918	4.83	-0.0657
4.83	-0.0921	4.83	-0.0654
4.83	-0.0915	4.83	-0.0651
4.83	-0.0921	4.83	-0.0654
4.84	-0.0921	4.84	-0.0654
4.84	-0.0921	4.84	-0.0651
4.84	-0.0918	4.84	-0.0651
4.84	-0.0915	4.84	-0.0654
4.85	-0.0918	4.85	-0.0651
4.85	-0.0918	4.85	-0.0651
4.85	-0.0921	4.85	-0.0651
4.86	-0.0918	4.86	-0.0651
4.86	-0.0918	4.86	-0.0651
4.86	-0.0918	4.86	-0.0651
4.86	-0.0918	4.86	-0.0651
4.87	-0.0918	4.87	-0.0651
4.87	-0.0921	4.87	-0.0651
4.87	-0.0918	4.87	-0.0654
4.88	-0.0918	4.88	-0.0648
4.88	-0.0918	4.88	-0.0654
4.88	-0.0918	4.88	-0.0651
4.88	-0.0918	4.88	-0.0651
4.89	-0.0921	4.89	-0.0651
4.89	-0.0915	4.89	-0.0654
4.89	-0.0918	4.89	-0.0654
4.89	-0.0918	4.89	-0.0651
4.9	-0.0918	4.9	-0.0651
4.9	-0.0921	4.9	-0.0651
4.9	-0.0915	4.9	-0.0648
4.91	-0.0918	4.91	-0.0648
4.91	-0.0921	4.91	-0.0651
4.91	-0.0918	4.91	-0.0651
4.91	-0.0918	4.91	-0.0651
4.92	-0.0918	4.92	-0.0645
4.92	-0.0918	4.92	-0.0651
4.92	-0.0921	4.92	-0.0645
4.93	-0.0918	4.93	-0.0651
4.93	-0.0918	4.93	-0.0648
4.93	-0.0918	4.93	-0.0645
4.93	-0.0918	4.93	-0.0645
4.94	-0.0918	4.94	-0.0648
4.94	-0.0915	4.94	-0.0648
4.94	-0.0918	4.94	-0.0651
4.94	-0.0918	4.94	-0.0648
4.95	-0.0918	4.95	-0.0648
4.95	-0.0918	4.95	-0.0651
4.95	-0.0918	4.95	-0.0648
4.96	-0.0918	4.96	-0.0648
4.96	-0.0918	4.96	-0.0645
4.96	-0.0921	4.96	-0.0645
4.96	-0.0921	4.96	-0.0645
4.97	-0.0918	4.97	-0.0645
4.97	-0.0915	4.97	-0.0639
4.97	-0.0918	4.97	-0.0651
4.98	-0.0918	4.98	-0.0645
4.98	-0.0918	4.98	-0.0651
4.98	-0.0921	4.98	-0.067
4.98	-0.0918	4.98	-0.0667
4.99	-0.0918	4.99	-0.0663
4.99	-0.0918	4.99	-0.067
4.99	-0.0918	4.99	-0.0667
4.99	-0.0915	4.99	-0.0667
5	-0.0915	5	-0.0667
5	-0.0918	5	-0.0667
5	-0.0915	5	-0.0667
5.01	-0.0915	5.01	-0.067
5.01	-0.0918	5.01	-0.067
5.01	-0.0918	5.01	-0.0673
5.01	-0.0918	5.01	-0.067
5.02	-0.0918	5.02	-0.067
5.02	-0.0133	5.02	-0.0673
5.02	-0.0124	5.02	-0.0025
5.02	-0.0102	5.02	-0.0025
5.03	-0.0074	5.02	-0.0031
5.03	-0.0065	5.03	-0.0028
5.03	-0.0056	5.03	-0.0025
5.03	-0.0043	5.03	-0.0022
5.03	0.0713	5.04	-0.0025
5.04	0.0707	5.04	0.0601
5.04	0.0738	5.04	0.0598
5.04	0.0747	5.04	0.0595
5.04	0.075	5.04	0.0586
5.05	0.0725	5.05	0.0577
5.05	0.0713	5.05	0.0577
5.05	0.071	5.05	0.0577
5.06	0.0701	5.06	0.0574
5.06	0.0694	5.06	0.0574
5.06	0.0694	5.06	0.0567
5.06	0.0688	5.06	0.0574
5.07	0.0688	5.07	0.057
5.07	0.0688	5.07	0.0577
5.07	0.0688	5.07	0.057
5.08	0.0688	5.07	0.057
5.08	0.0688	5.08	0.0574
5.08	0.0688	5.08	0.0577
5.08	0.0685	5.08	0.0574
5.09	0.0688	5.09	0.0567
5.09	0.0654	5.09	0.0574
5.09	0.0663	5.09	0.0567
5.09	0.067	5.09	0.0574
5.1	0.0679	5.1	0.0577
5.1	0.0679	5.1	0.057
5.1	0.0679	5.1	0.0577
5.11	0.0673	5.11	0.057
5.11	0.0679	5.11	0.0574
5.11	0.0676	5.11	0.057
5.11	0.0676	5.11	0.057
5.12	0.0676	5.12	0.0574
5.12	0.0676	5.12	0.0574
5.12	0.067	5.12	0.0577
5.13	0.067	5.12	0.0574
5.13	0.0667	5.13	0.0577
5.13	0.0667	5.13	0.0574
5.13	0.0667	5.13	0.0574
5.14	0.0667	5.14	0.057
5.14	0.0667	5.14	0.0574
5.14	0.066	5.14	0.0574
5.14	0.066	5.14	0.057
5.15	0.0654	5.15	0.057
5.15	0.066	5.15	0.0567
5.15	0.0654	5.15	0.057
5.16	0.0651	5.16	0.0577
5.16	0.0648	5.16	0.0577
5.16	0.0642	5.16	0.0577
5.16	0.0629	5.16	0.0577
5.17	0.0626	5.17	0.0577
5.17	0.0626	5.17	0.0577
5.17	0.062	5.17	0.0577
5.18	0.0617	5.17	0.0577
5.18	0.0611	5.18	0.0577
5.18	0.0614	5.18	0.0577
5.18	0.0605	5.18	0.0577
5.19	0.0605	5.19	0.0577
5.19	0.0605	5.19	0.0577
5.19	0.0605	5.19	0.0577
5.19	0.0601	5.19	0.0577
5.2	0.0598	5.2	0.0583
5.2	0.0605	5.2	0.058
5.2	0.0598	5.2	0.058
5.21	0.0605	5.21	0.0577
5.21	0.0595	5.21	0.0577
5.21	0.0589	5.21	0.0577
5.21	0.0586	5.21	0.0577
5.22	0.0586	5.22	0.0577
5.22	0.0586	5.22	0.0577
5.22	0.0586	5.22	0.0577
5.23	0.0583	5.22	0.0577
5.23	0.0577	5.23	0.0577
5.23	0.0577	5.23	0.0577
5.23	0.0567	5.23	0.0577
5.24	0.057	5.24	0.058
5.24	0.0567	5.24	0.0577
5.24	0.0567	5.24	0.0577
5.24	0.0561	5.24	0.0583
5.25	0.0567	5.25	0.058
5.25	0.0561	5.25	0.058
5.25	0.0564	5.25	0.058
5.26	0.0558	5.26	0.058
5.26	0.0558	5.26	0.0586
5.26	0.0552	5.26	0.0583
5.26	0.0552	5.26	0.0577
5.27	0.0549	5.27	0.058
5.27	0.0549	5.27	0.0583
5.27	0.0549	5.27	0.0586
5.28	0.0549	5.27	0.0583
5.28	0.0546	5.28	0.0583
5.28	0.0543	5.28	0.0586
5.28	0.0539	5.28	0.0586
5.29	0.0539	5.29	0.0586
5.29	0.0539	5.29	0.0586
5.29	0.0536	5.29	0.0586
5.29	0.0533	5.29	0.0583
5.3	0.0536	5.3	0.0586
5.3	0.053	5.3	0.0586
5.3	0.053	5.3	0.058
5.31	0.0524	5.31	0.0586
5.31	0.0527	5.31	0.0586
5.31	0.0524	5.31	0.0586
5.31	0.0521	5.31	0.0583
5.32	0.0521	5.32	0.0586
5.32	0.0521	5.32	0.0589
5.32	0.0521	5.32	0.0586
5.33	0.0521	5.32	0.0586
5.33	0.0521	5.33	0.0586
5.33	0.0521	5.33	0.0592
5.33	0.0518	5.33	0.0595
5.34	0.0521	5.34	0.0595
5.34	0.0518	5.34	0.0595
5.34	0.0518	5.34	0.0595
5.34	0.0512	5.34	0.0595
5.35	0.0515	5.35	0.0595
5.35	0.0512	5.35	0.0595
5.35	0.0512	5.35	0.0595
5.36	0.0512	5.36	0.0595
5.36	0.0512	5.36	0.0595
5.36	0.0512	5.36	0.0595
5.36	0.0512	5.36	0.0598
5.37	0.0508	5.37	0.0598
5.37	0.0502	5.37	0.0598
5.37	0.0502	5.37	0.0598
5.38	0.0502	5.37	0.0598
5.38	0.0502	5.38	0.0601
5.38	0.0502	5.38	0.0598
5.38	0.0502	5.38	0.0598
5.39	0.0502	5.39	0.0595
5.39	0.0502	5.39	0.0595
5.39	0.0502	5.39	0.0598
5.39	0.0502	5.39	0.0595
5.4	0.0502	5.4	0.0595
5.4	0.0502	5.4	0.0598
5.4	0.0502	5.4	0.0595
5.41	0.0499	5.41	0.0598
5.41	0.0496	5.41	0.0595
5.41	0.0502	5.41	0.0595
5.41	0.0499	5.41	0.0595
5.42	0.0496	5.42	0.0598
5.42	0.0496	5.42	0.0595
5.42	0.0502	5.42	0.0595
5.43	0.0493	5.42	0.0595
5.43	0.0493	5.43	0.0595
5.43	0.0496	5.43	0.0595
5.43	0.0493	5.43	0.0595
5.44	0.0493	5.44	0.0595
5.44	0.0493	5.44	0.0598
5.44	0.0493	5.44	0.0595
5.44	0.049	5.44	0.0595
5.45	0.049	5.45	0.0595
5.45	0.0487	5.45	0.0595
5.45	0.049	5.45	0.0595
5.46	0.0487	5.46	0.0595
5.46	0.0487	5.46	0.0595
5.46	0.0484	5.46	0.0595
5.46	0.0484	5.46	0.0595
5.47	0.0484	5.47	0.0595
5.47	0.0484	5.47	0.0595
5.47	0.0484	5.47	0.0598
5.48	0.0481	5.47	0.0595
5.48	0.0484	5.48	0.0601
5.48	0.0481	5.48	0.0595
5.48	0.0481	5.48	0.0595
5.49	0.0481	5.49	0.0595
5.49	0.0481	5.49	0.0595
5.49	0.0481	5.49	0.0598
5.49	0.0477	5.49	0.0595
5.5	0.0484	5.5	0.0595
5.5	0.0481	5.5	0.0595
5.5	0.0481	5.5	0.0595
5.51	0.0477	5.51	0.0598
5.51	0.0477	5.51	0.0595
5.51	0.0484	5.51	0.0595
5.51	0.0481	5.51	0.0598
5.52	0.0477	5.52	0.0595
5.52	0.0474	5.52	0.0598
5.52	0.0477	5.52	0.0598
5.53	0.0484	5.52	0.0598
5.53	0.0477	5.53	0.0595
5.53	0.0474	5.53	0.0601
5.53	0.0474	5.53	0.0601
5.54	0.0477	5.54	0.0598
5.54	0.0474	5.54	0.0598
5.54	0.0474	5.54	0.0601
5.54	0.0474	5.54	0.0601
[truncated: 45,560 more rows]

## Sheet: Figure 4f
692.03	4910.88	4966.87	4958.31	4958.31	4966.87	-55.99
691.98	4986.7	4968.62	4958.3	4958.3	4968.62	18.0805
691.93	4879.39	4970.69	4958.29	4958.29	4970.69	-91.3026
691.88	4802.2	4973.16	4958.28	4958.28	4973.16	-170.951
691.83	4801.48	4976.07	4958.28	4958.28	4976.07	-174.585
691.78	4951.2	4979.5	4958.27	4958.27	4979.5	-28.2967
691.73	4956.91	4983.54	4958.26	4958.26	4983.54	-26.6348
691.68	4965.86	4988.29	4958.25	4958.25	4988.29	-22.432
691.63	5074.25	4993.84	4958.24	4958.24	4993.84	80.4095
691.58	4946.57	5000.33	4958.22	4958.22	5000.33	-53.766
691.53	4921.42	5007.89	4958.21	4958.21	5007.89	-86.4698
691.48	5040.98	5016.68	4958.19	4958.19	5016.68	24.3069
691.43	5154.42	5026.86	4958.17	4958.17	5026.86	127.561
691.38	5324.72	5038.63	4958.14	4958.14	5038.63	286.095
691.33	5430.77	5052.21	4958.12	4958.12	5052.21	378.562
691.28	5311.07	5067.82	4958.08	4958.08	5067.82	243.245
691.23	5101.67	5085.74	4958.04	4958.04	5085.74	15.9263
691.18	5130.1	5106.25	4958	4958	5106.25	23.8466
691.13	5240.93	5129.67	4957.95	4957.95	5129.67	111.261
691.08	5261.05	5156.33	4957.9	4957.9	5156.33	104.727
691.03	5353.58	5186.6	4957.84	4957.84	5186.6	166.983
690.98	5459.17	5220.88	4957.78	4957.78	5220.88	238.289
690.93	5466.09	5259.6	4957.7	4957.7	5259.6	206.489
690.88	5496	5303.21	4957.62	4957.62	5303.21	192.792
690.83	5545.99	5352.2	4957.53	4957.53	5352.2	193.79
690.78	5558.43	5407.06	4957.43	4957.43	5407.06	151.363
690.73	5495.09	5468.35	4957.33	4957.33	5468.35	26.7422
690.68	5466.95	5536.6	4957.21	4957.21	5536.6	-69.6551
690.63	5536.89	5612.39	4957.07	4957.07	5612.39	-75.5045
690.58	5728.6	5696.29	4956.93	4956.92	5696.29	32.3027
690.53	5986.54	5788.9	4956.76	4956.76	5788.9	197.636
690.48	6199.78	5890.81	4956.58	4956.58	5890.81	308.968
690.43	6296.82	6002.58	4956.38	4956.38	6002.58	294.239
690.38	6322.54	6124.79	4956.16	4956.16	6124.79	197.749
690.33	6479.7	6257.96	4955.92	4955.92	6257.96	221.741
690.28	6670.94	6402.57	4955.66	4955.66	6402.57	268.368
690.23	6857.35	6559.07	4955.38	4955.38	6559.07	298.276
690.18	7195.74	6727.82	4955.07	4955.07	6727.82	467.924
690.13	7399.62	6909.09	4954.74	4954.74	6909.09	490.537
690.08	7526.6	7103.05	4954.38	4954.38	7103.05	423.552
690.03	7655.59	7309.77	4953.99	4953.99	7309.77	345.822
689.98	7890.52	7529.17	4953.56	4953.56	7529.17	361.348
689.93	8064.94	7761	4953.11	4953.11	7761	303.938
689.88	8198.63	8004.87	4952.62	4952.62	8004.87	193.758
689.83	8375.63	8260.18	4952.1	4952.1	8260.18	115.448
689.78	8787.83	8526.12	4951.54	4951.54	8526.13	261.703
689.73	9006.16	8801.69	4950.95	4950.94	8801.7	204.467
689.68	9169.57	9085.64	4950.32	4950.31	9085.65	83.9244
689.63	9536.91	9376.5	4949.65	4949.64	9376.51	160.405
689.58	9876.63	9672.56	4948.95	4948.93	9672.57	204.052
689.53	10105.1	9971.89	4948.21	4948.19	9971.91	133.145
689.48	10448	10272.3	4947.44	4947.42	10272.4	175.67
689.43	10809.1	10571.5	4946.63	4946.6	10571.6	237.502
689.38	11195.5	10866.9	4945.79	4945.76	10867	328.544
689.33	11451.4	11155.8	4944.92	4944.88	11155.9	295.469
689.28	11611.8	11435.5	4944.02	4943.96	11435.5	176.318
689.23	11751.2	11702.9	4943.08	4943.01	11703	48.2266
689.18	12022.8	11955.3	4942.12	4942.04	11955.4	67.3659
689.13	12243	12189.8	4941.13	4941.03	12189.9	53.1766
689.08	12427.8	12403.5	4940.12	4939.99	12403.6	24.1577
689.03	12697.5	12593.9	4939.1	4938.93	12594.1	103.427
688.98	12603.3	12758.6	4938.05	4937.85	12758.8	-155.468
688.93	12630.1	12895.4	4937	4936.75	12895.6	-265.526
688.88	12857.7	13002.5	4935.95	4935.64	13002.8	-145.082
688.83	13112	13078.4	4934.9	4934.51	13078.8	33.1739
688.78	13081.9	13122.1	4933.87	4933.38	13122.6	-40.6746
688.73	12965.1	13133	4932.85	4932.26	13133.6	-168.58
688.68	13051.5	13111	4931.86	4931.13	13111.7	-60.2461
688.63	13131.1	13056.2	4930.9	4930.01	13057.1	73.9547
688.58	13011.2	12969.6	4929.99	4928.89	12970.6	40.573
688.53	12824.5	12852.1	4929.12	4927.79	12853.4	-28.9322
688.48	12647.3	12705.4	4928.32	4926.7	12707	-59.7316
688.43	12441.3	12531.4	4927.6	4925.63	12533.4	-92.106
688.38	12094.9	12332.4	4926.97	4924.58	12334.8	-239.824
688.33	11770.6	12110.7	4926.44	4923.55	12113.6	-343.024
688.28	11459	11869.2	4926.04	4922.55	11872.6	-413.661
688.23	11341.6	11610.5	4925.79	4921.59	11614.7	-273.084
688.18	11180.2	11337.6	4925.69	4920.65	11342.6	-162.463
688.13	11015.5	11053.4	4925.79	4919.75	11059.4	-43.8773
688.08	10629.6	10760.7	4926.09	4918.88	10767.9	-138.326
688.03	10348	10462.3	4926.65	4918.05	10471	-122.943
687.98	10176.3	10161	4927.48	4917.25	10171.2	5.11507
687.93	9619.58	9859.09	4928.64	4916.49	9871.23	-251.654
687.88	9096.97	9558.98	4930.16	4915.77	9573.37	-476.4
687.83	8838.03	9262.77	4932.09	4915.09	9279.77	-441.734
687.78	8744.97	8972.31	4934.49	4914.45	8992.35	-247.38
687.73	8679.41	8689.26	4937.41	4913.85	8712.83	-33.4127
687.68	8502.06	8415.02	4940.93	4913.27	8442.67	59.3904
687.63	8348.75	8150.76	4945.11	4912.74	8183.14	165.616
687.58	7923.25	7897.46	4950.05	4912.24	7935.27	-12.0148
687.53	7656.53	7655.83	4955.83	4911.77	7699.89	-43.3671
687.48	7530.38	7426.43	4962.56	4911.33	7477.66	52.7207
687.43	7159.46	7209.62	4970.34	4910.93	7269.04	-109.579
687.38	6821.43	7005.57	4979.3	4910.55	7074.33	-252.899
687.33	6719.03	6814.34	4989.58	4910.2	6893.72	-174.69
687.28	6669.83	6635.81	5001.29	4909.87	6727.24	-57.4096
687.23	6614.85	6469.79	5014.62	4909.56	6574.85	39.9948
687.18	6443.67	6315.97	5029.71	4909.27	6436.41	7.2661
687.13	6252.73	6173.96	5046.74	4909	6311.7	-58.9751
687.08	6290.97	6043.32	5065.9	4908.75	6200.47	90.4978
687.03	6215.56	5923.53	5087.39	4908.52	6102.4	113.165
686.98	6050.46	5814.06	5111.4	4908.3	6017.16	33.2984
686.93	6089.73	5714.34	5138.15	4908.09	5944.39	145.346
686.88	6034.88	5623.78	5167.85	4907.9	5883.72	151.153
686.83	5944.12	5541.79	5200.73	4907.72	5834.8	109.321
686.78	5869.44	5467.79	5237	4907.54	5797.24	72.2026
686.73	5849.19	5401.18	5276.88	4907.37	5770.69	78.5045
686.68	5845.09	5341.41	5320.59	4907.21	5754.79	90.2999
686.63	5963.58	5287.92	5368.34	4907.05	5749.22	214.361
686.58	5983.11	5240.19	5420.33	4906.89	5753.63	229.486
686.53	5844.8	5197.71	5476.72	4906.74	5767.69	77.1036
686.48	5803.67	5160.01	5537.67	4906.58	5791.1	12.5731
686.43	5728.48	5126.63	5603.31	4906.43	5823.51	-95.0274
686.38	5765.47	5097.16	5673.72	4906.27	5864.61	-99.1337
686.33	5853.15	5071.2	5748.96	4906.11	5914.05	-60.8913
686.28	5915.53	5048.39	5829.02	4905.95	5971.46	-55.9358
686.23	5917.56	5028.39	5913.86	4905.77	6036.47	-118.919
686.18	5832.64	5010.9	6003.35	4905.6	6108.66	-276.016
686.13	5959	4995.64	6097.33	4905.41	6187.56	-228.559
686.08	6091.79	4982.35	6195.52	4905.22	6272.65	-180.865
686.03	6134.72	4970.8	6297.6	4905.01	6363.39	-228.667
685.98	6261.77	4960.78	6403.15	4904.8	6459.13	-197.355
685.93	6415.08	4952.1	6511.67	4904.57	6559.19	-144.113
685.88	6587.79	4944.59	6622.56	4904.33	6662.81	-75.0161
685.83	6711.12	4938.1	6735.14	4904.08	6769.15	-58.0354
685.78	6779.64	4932.5	6848.64	4903.82	6877.32	-97.6869
685.73	6799.24	4927.66	6962.23	4903.54	6986.35	-187.117
685.68	6918.09	4923.49	7074.97	4903.24	7095.22	-177.123
685.63	7226.74	4919.88	7185.88	4902.93	7202.83	23.9101
685.58	7409.32	4916.77	7293.92	4902.6	7308.09	101.235
685.53	7330.94	4914.07	7398.02	4902.26	7409.83	-78.8868
685.48	7348.18	4911.72	7497.09	4901.9	7506.91	-158.726
685.43	7454.16	4909.68	7590.02	4901.53	7598.17	-144.007
685.38	7660.19	4907.89	7675.76	4901.15	7682.5	-22.3126
685.33	7795.69	4906.32	7753.26	4900.75	7758.83	36.8636
685.28	7859.05	4904.93	7821.57	4900.34	7826.16	32.8945
685.23	8039.15	4903.7	7879.81	4899.93	7883.58	155.569
685.18	8130.64	4902.6	7927.21	4899.5	7930.31	200.33
685.13	8070.01	4901.6	7963.15	4899.07	7965.68	104.331
685.08	8153.95	4900.7	7987.13	4898.63	7989.19	164.756
685.03	8233.31	4899.88	7998.81	4898.19	8000.49	232.818
684.98	8094.63	4899.12	7998.04	4897.75	7999.41	95.2278
684.93	7972.27	4898.42	7984.81	4897.31	7985.92	-13.6515
684.88	8100.88	4897.77	7959.31	4896.88	7960.21	140.671
684.83	8180.93	4897.16	7921.89	4896.44	7922.61	258.322
684.78	8038.02	4896.59	7873.03	4896.01	7873.62	164.407
684.73	7830.65	4896.06	7813.4	4895.59	7813.87	16.7851
684.68	7756.07	4895.55	7743.76	4895.18	7744.14	11.9293
684.63	7782.85	4895.08	7665	4894.78	7665.3	117.556
684.58	7630.27	4894.62	7578.08	4894.38	7578.32	51.9527
684.53	7404.76	4894.2	7484.04	4894	7484.23	-79.4665
684.48	7357.94	4893.79	7383.95	4893.64	7384.11	-26.167
684.43	7084.99	4893.41	7278.92	4893.29	7279.04	-194.051
684.38	6923.07	4893.05	7170.04	4892.95	7170.13	-247.067
684.33	6757.92	4892.71	7058.38	4892.64	7058.45	-300.534
684.28	6655.31	4892.39	6944.97	4892.34	6945.03	-289.723
684.23	6742.37	4892.1	6830.81	4892.05	6830.85	-88.4822
684.18	6696.61	4891.82	6716.8	4891.79	6716.83	-20.221
684.13	6426.25	4891.56	6603.79	4891.54	6603.82	-177.564
684.08	6326.5	4891.32	6492.54	4891.3	6492.56	-166.061
684.03	6291.68	4891.1	6383.72	4891.09	6383.74	-92.058
683.98	6125.13	4890.9	6277.93	4890.89	6277.94	-152.815
683.93	5839.06	4890.71	6175.66	4890.7	6175.67	-336.607
683.88	5605.89	4890.54	6077.32	4890.53	6077.33	-471.44
683.83	5623.39	4890.38	5983.24	4890.38	5983.24	-359.856
683.78	5654.92	4890.24	5893.67	4890.23	5893.67	-238.752
683.73	5651.53	4890.11	5808.78	4890.1	5808.78	-157.25
683.68	5608.09	4889.98	5728.69	4889.98	5728.69	-120.598
683.63	5456.8	4889.88	5653.44	4889.87	5653.44	-196.638
683.58	5394.19	4889.78	5583.03	4889.78	5583.03	-188.843
683.53	5314.87	4889.69	5517.4	4889.69	5517.4	-202.534
683.48	5225.26	4889.61	5456.46	4889.61	5456.46	-231.205
683.43	5132.88	4889.54	5400.09	4889.54	5400.09	-267.213
683.38	5123.6	4889.48	5348.12	4889.48	5348.12	-224.519
683.33	5105.06	4889.43	5300.38	4889.43	5300.38	-195.313
683.28	5135.47	4889.38	5256.66	4889.38	5256.66	-121.192
683.23	5238.3	4889.34	5216.76	4889.34	5216.76	21.5366
683.18	5100.7	4889.3	5180.46	4889.3	5180.46	-79.7564
683.13	4964.65	4889.27	5147.54	4889.27	5147.54	-182.893
683.08	5032.27	4889.24	5117.78	4889.24	5117.78	-85.517
683.03	5032.88	4889.21	5090.95	4889.21	5090.95	-58.0784
682.98	4983.49	4889.19	5066.84	4889.19	5066.84	-83.3504
682.93	4925.14	4889.17	5045.23	4889.17	5045.23	-120.093
682.88	4885.18	4889.15	5025.92	4889.15	5025.92	-140.742
682.83	4933.64	4889.14	5008.71	4889.14	5008.71	-75.0635
682.78	4973.98	4889.12	4993.41	4889.12	4993.41	-19.4284
682.73	4851.48	4889.11	4979.86	4889.11	4979.86	-128.374
682.68	4775.74	4889.1	4967.88	4889.1	4967.88	-192.141
682.63	4998.06	4889.09	4957.32	4889.09	4957.32	40.7385
682.58	5035.23	4889.08	4948.03	4889.08	4948.03	87.1945
682.53	5061.73	4889.08	4939.89	4889.08	4939.89	121.834
682.48	5067.49	4889.07	4932.78	4889.07	4932.78	134.714
682.43	4863.9	4889.07	4926.57	4889.07	4926.57	-62.673
682.38	4845.6	4889.07	4921.17	4889.07	4921.17	-75.5733
682.33	4856.36	4889.07	4916.49	4889.07	4916.49	-60.1293
682.28	4838.23	4889.07	4912.43	4889.07	4912.43	-74.2003
682.23	4884.92	4889.07	4908.93	4889.07	4908.93	-24.0071
682.18	5032	4889.07	4905.92	4889.07	4905.92	126.084
682.13	5006.99	4889.07	4903.33	4889.07	4903.33	103.66
682.08	4764.26	4889.07	4901.11	4889.07	4901.11	-136.843
682.03	4683.04	4889.07	4899.21	4889.07	4899.21	-216.166
681.98	4702.34	4889.07	4897.59	4889.07	4897.59	-195.251
681.93	4791.73	4889.07	4896.21	4889.07	4896.21	-104.489
681.88	4834.4	4889.07	4895.05	4889.07	4895.05	-60.6464
681.83	4762.57	4889.07	4894.06	4889.07	4894.06	-131.489
681.78	4694.76	4889.07	4893.22	4889.07	4893.22	-198.459
681.73	4723.93	4889.07	4892.52	4889.07	4892.52	-168.589
681.68	4762.5	4889.07	4891.93	4889.07	4891.93	-129.434
681.63	4677.38	4889.07	4891.43	4889.07	4891.43	-214.058
681.58	4741.89	4889.07	4891.02	4889.07	4891.02	-149.134
681.53	4813.15	4889.07	4890.68	4889.07	4890.68	-77.5264
681.48	4875.54	4889.07	4890.39	4889.07	4890.39	-14.8524
681.43	4855.46	4889.07	4890.15	4889.07	4890.15	-34.6874
681.38	4965.63	4889.07	4889.95	4889.07	4889.95	75.6807
681.33	5149.65	4889.07	4889.79	4889.07	4889.79	259.864
681.28	5059.18	4889.07	4889.66	4889.07	4889.66	169.521
681.23	4904.59	4889.07	4889.54	4889.07	4889.54	15.0444
681.18	4896.23	4889.07	4889.45	4889.07	4889.45	6.77954
681.13	4883.78	4889.07	4889.38	4889.07	4889.38	-5.59507
681.08	4870.6	4889.07	4889.32	4889.07	4889.32	-18.7234
681.03	4839.22	4889.07	4889.27	4889.07	4889.27	-50.0534
680.98	4849.02	4889.07	4889.23	4889.07	4889.23	-40.2132
680.93	4879.54	4889.07	4889.2	4889.07	4889.2	-9.66205
680.88	4853.08	4889.07	4889.17	4889.07	4889.17	-36.0944
680.83	4762.66	4889.07	4889.15	4889.07	4889.15	-126.492
680.78	4794.48	4889.07	4889.13	4889.07	4889.13	-94.6496
680.73	4894.54	4889.07	4889.12	4889.07	4889.12	5.42021
680.68	4933.99	4889.07	4889.11	4889.07	4889.11	44.8768
680.63	4825.6	4889.07	4889.1	4889.07	4889.1	-63.5001
680.58	4804.93	4889.07	4889.09	4889.07	4889.09	-84.1657
680.53	4837.37	4889.07	4889.09	4889.07	4889.09	-51.713
680.48	4727.31	4889.07	4889.08	4889.07	4889.08	-161.77
680.43	4786.88	4889.07	4889.08	4889.07	4889.08	-102.2
680.38	4853.55	4889.07	4889.08	4889.07	4889.08	-35.5314
680.33	4849.74	4889.07	4889.08	4889.07	4889.08	-39.3381
680.28	4862.4	4889.07	4889.07	4889.07	4889.07	-26.6714
680.23	4956.03	4889.07	4889.07	4889.07	4889.07	66.9616
680.18	4949.02	4889.07	4889.07	4889.07	4889.07	59.945
680.13	4829.94	4889.07	4889.07	4889.07	4889.07	-59.1292
680.08	4747.07	4889.07	4889.07	4889.07	4889.07	-141.995
680.03	4805.85	4889.07	4889.07	4889.07	4889.07	-83.2211
679.98	4844.87	4889.07	4889.07	4889.07	4889.07	-44.1962

## Sheet: Figure 4e
692.03	5574.43	5409.51	5409.86	5409.51	5409.86	164.564
691.98	5234.15	5409.36	5409.78	5409.36	5409.78	-175.628
691.93	5338.18	5409.24	5409.74	5409.24	5409.74	-71.5623
691.88	5454.53	5409.2	5409.8	5409.2	5409.8	44.728
691.83	5255.94	5409.19	5409.91	5409.19	5409.91	-153.971
691.78	5331.55	5409.14	5409.99	5409.14	5409.99	-78.443
691.73	5411.46	5409.09	5410.1	5409.09	5410.1	1.36317
691.68	5310.04	5409.06	5410.26	5409.06	5410.26	-100.222
691.63	5379.86	5409.03	5410.44	5409.03	5410.44	-30.5774
691.58	5427.9	5409.34	5411	5409.34	5411	16.9044
691.53	5439.1	5409.64	5411.6	5409.64	5411.6	27.4994
691.48	5477.47	5409.95	5412.25	5409.95	5412.25	65.2208
691.43	5220.19	5410.26	5412.95	5410.26	5412.95	-192.759
691.38	5352.65	5410.57	5413.71	5410.57	5413.71	-61.0553
691.33	5581.42	5410.88	5414.54	5410.88	5414.54	166.883
691.28	5509.02	5411.19	5415.45	5411.19	5415.45	93.5754
691.23	5428.85	5411.49	5416.44	5411.49	5416.44	12.4118
691.18	5562.94	5411.8	5417.53	5411.8	5417.53	145.406
691.13	5499.43	5412.11	5418.74	5412.11	5418.74	80.6936
691.08	5571.12	5412.42	5420.06	5412.42	5420.06	151.061
691.03	5578.19	5412.73	5421.53	5412.73	5421.53	156.658
690.98	5625.37	5413.04	5423.15	5413.04	5423.15	202.221
690.93	5381.19	5413.34	5424.93	5413.34	5424.93	-43.7421
690.88	5354.93	5413.65	5426.91	5413.65	5426.91	-71.9794
690.83	5391.59	5413.96	5429.09	5413.96	5429.09	-37.5007
690.78	5521.76	5414.27	5431.5	5414.27	5431.5	90.2657
690.73	5568.04	5414.58	5434.16	5414.58	5434.16	133.88
690.68	5621.13	5414.89	5437.08	5414.89	5437.08	184.044
690.63	5460.31	5415.19	5440.31	5415.19	5440.31	20.0016
690.58	5446.99	5415.5	5443.85	5415.5	5443.85	3.14297
690.53	5656.77	5415.81	5447.74	5415.81	5447.74	209.034
690.48	5515.72	5416.12	5451.99	5416.12	5451.99	63.7249
690.43	5609.19	5416.43	5456.65	5416.43	5456.65	152.537
690.38	5615.7	5416.74	5461.73	5416.74	5461.73	153.969
690.33	5379.3	5417.05	5467.25	5417.05	5467.25	-87.958
690.28	5372.55	5417.35	5473.26	5417.35	5473.26	-100.709
690.23	5352.29	5417.66	5479.76	5417.66	5479.76	-127.464
690.18	5498.06	5417.97	5486.78	5417.97	5486.78	11.2809
690.13	5606.08	5418.28	5494.35	5418.28	5494.35	111.732
690.08	5590.93	5418.59	5502.47	5418.59	5502.47	88.4595
690.03	5696.79	5418.9	5511.18	5418.9	5511.18	185.612
689.98	5595.69	5419.2	5520.47	5419.2	5520.47	75.228
689.93	5537.54	5419.51	5530.35	5419.51	5530.35	7.19493
689.88	5389.74	5419.82	5540.82	5419.82	5540.82	-151.087
689.83	5581.51	5420.13	5551.89	5420.13	5551.89	29.6243
689.78	5709.59	5420.44	5563.53	5420.44	5563.53	146.064
689.73	5835.11	5420.75	5575.73	5420.75	5575.73	259.386
689.68	5665.85	5421.05	5588.46	5421.05	5588.46	77.3923
689.63	5724.52	5421.36	5601.68	5421.36	5601.68	122.838
689.58	5623.18	5421.67	5615.34	5421.67	5615.35	7.83605
689.53	5680.2	5421.98	5629.41	5421.98	5629.41	50.7943
689.48	5854.66	5422.29	5643.79	5422.29	5643.79	210.869
689.43	5728.31	5422.6	5658.43	5422.6	5658.43	69.8812
689.38	5691.29	5422.91	5673.23	5422.9	5673.24	18.0552
689.33	5748.3	5423.22	5688.1	5423.21	5688.11	60.1943
689.28	5692.52	5423.53	5702.94	5423.52	5702.95	-10.4262
689.23	5680.15	5423.84	5717.64	5423.83	5717.65	-37.4954
689.18	5627.12	5424.15	5732.07	5424.14	5732.08	-104.963
689.13	5615.28	5424.46	5746.11	5424.45	5746.12	-130.847
689.08	5770.43	5424.77	5759.64	5424.75	5759.65	10.7776
689.03	5681.32	5425.08	5772.52	5425.06	5772.54	-91.2153
688.98	5793.52	5425.39	5784.63	5425.37	5784.65	8.86889
688.93	5867.65	5425.71	5795.84	5425.68	5795.87	71.7862
688.88	5985.41	5426.02	5806.02	5425.99	5806.06	179.352
688.83	5870.27	5426.34	5815.07	5426.3	5815.12	55.1473
688.78	5673.6	5426.66	5822.89	5426.6	5822.94	-149.345
688.73	5760.84	5426.98	5829.38	5426.91	5829.44	-68.5992
688.68	5873.85	5427.3	5834.46	5427.22	5834.54	39.3108
688.63	5785.96	5427.63	5838.08	5427.53	5838.18	-52.2165
688.58	5945.97	5427.96	5840.19	5427.84	5840.31	105.652
688.53	5831.92	5428.29	5840.78	5428.15	5840.93	-9.00145
688.48	5732.25	5428.63	5839.83	5428.45	5840.01	-107.763
688.43	5843.6	5428.98	5837.37	5428.76	5837.59	6.0176
688.38	5826.43	5429.33	5833.43	5429.07	5833.69	-7.25607
688.33	5794.86	5429.69	5828.06	5429.38	5828.37	-33.5155
688.28	5809.53	5430.07	5821.33	5429.69	5821.71	-12.1826
688.23	5923.59	5430.45	5813.33	5430	5813.79	109.8
688.18	6019.08	5430.85	5804.16	5430.3	5804.7	214.38
688.13	5913.77	5431.26	5793.93	5430.61	5794.57	119.2
688.08	5696.66	5431.69	5782.75	5430.92	5783.52	-86.8541
688.03	5590.45	5432.15	5770.75	5431.23	5771.66	-181.215
687.98	5589.55	5432.63	5758.06	5431.54	5759.14	-169.592
687.93	5685.27	5433.14	5744.8	5431.85	5746.09	-60.8182
687.88	5859.04	5433.68	5731.11	5432.16	5732.64	126.406
687.83	5640.8	5434.26	5717.12	5432.46	5718.91	-78.1103
687.78	5814.01	5434.89	5702.93	5432.77	5705.05	108.959
687.73	5681.89	5435.56	5688.68	5433.08	5691.16	-9.26593
687.68	5705.68	5436.3	5674.45	5433.39	5677.36	28.3183
687.63	5661.84	5437.1	5660.36	5433.7	5663.77	-1.92445
687.58	5675.75	5437.98	5646.49	5434.01	5650.46	25.2864
687.53	5614.66	5438.94	5632.92	5434.31	5637.55	-22.8846
687.48	5678.86	5440	5619.72	5434.62	5625.1	53.7658
687.43	5511.92	5441.16	5606.95	5434.93	5613.18	-101.263
687.38	5524.51	5442.45	5594.66	5435.24	5601.87	-77.3586
687.33	5378.36	5443.87	5582.88	5435.55	5591.2	-212.841
687.28	5350.02	5445.44	5571.65	5435.86	5581.24	-231.215
687.23	5543.83	5447.19	5560.99	5436.16	5572.01	-28.1818
687.18	5434.67	5449.11	5550.92	5436.47	5563.56	-128.89
687.13	5634.3	5451.25	5541.44	5436.78	5555.91	78.3891
687.08	5534.73	5453.62	5532.55	5437.09	5549.08	-14.3524
687.03	5659.47	5456.23	5524.26	5437.4	5543.09	116.378
686.98	5808.61	5459.12	5516.54	5437.71	5537.96	270.658
686.93	5403.94	5462.31	5509.39	5438.01	5533.69	-129.754
686.88	5625.13	5465.83	5502.79	5438.32	5530.3	94.8309
686.83	5573.58	5469.71	5496.72	5438.63	5527.79	45.7829
686.78	5725.64	5473.96	5491.15	5438.94	5526.18	199.459
686.73	5664.19	5478.63	5486.07	5439.25	5525.46	138.73
686.68	5621.14	5483.75	5481.45	5439.56	5525.64	95.4971
686.63	5589.16	5489.33	5477.26	5439.86	5526.73	62.4285
686.58	5646.24	5495.42	5473.48	5440.17	5528.73	117.507
686.53	5776.13	5502.04	5470.08	5440.48	5531.64	244.488
686.48	5812.98	5509.22	5467.03	5440.79	5535.46	277.521
686.43	5721.92	5516.99	5464.31	5441.1	5540.2	181.72
686.38	5612.1	5525.36	5461.9	5441.41	5545.86	66.2426
686.33	5574.78	5534.37	5459.76	5441.71	5552.42	22.3569
686.28	5598.9	5544.03	5457.88	5442.02	5559.89	39.0046
686.23	5635.79	5554.36	5456.24	5442.33	5568.27	67.5258
686.18	5516.16	5565.36	5454.81	5442.64	5577.53	-61.3649
686.13	5653.55	5577.03	5453.57	5442.95	5587.66	65.8882
686.08	5514.98	5589.38	5452.51	5443.26	5598.64	-83.6545
686.03	5439.59	5602.39	5451.61	5443.56	5610.44	-170.85
685.98	5344.7	5616.05	5450.85	5443.87	5623.03	-278.328
685.93	5271.24	5630.32	5450.22	5444.18	5636.36	-365.117
685.88	5438.68	5645.16	5449.71	5444.49	5650.38	-211.7
685.83	5638.01	5660.54	5449.3	5444.8	5665.03	-27.0268
685.78	5598.22	5676.38	5448.97	5445.11	5680.24	-82.0258
685.73	5737.65	5692.61	5448.73	5445.41	5695.93	41.7195
685.68	5716.16	5709.16	5448.57	5445.72	5712.01	4.15766
685.63	5686.11	5725.94	5448.46	5446.03	5728.37	-42.2525
685.58	5729.83	5742.83	5448.41	5446.34	5744.9	-15.068
685.53	5748.81	5759.71	5448.41	5446.65	5761.48	-12.6617
685.48	5845.98	5776.48	5448.45	5446.96	5777.98	68.0016
685.43	5910.86	5792.99	5448.53	5447.26	5794.26	116.609
685.38	6043.32	5809.1	5448.65	5447.57	5810.17	233.153
685.33	5701.42	5824.67	5448.79	5447.88	5825.58	-124.16
685.28	5871.01	5839.55	5448.95	5448.19	5840.32	30.6919
685.23	5695.73	5853.6	5449.14	5448.5	5854.24	-158.509
685.18	5460.08	5866.67	5449.34	5448.81	5867.21	-407.128
685.13	5825.07	5878.62	5449.56	5449.12	5879.07	-54.0008
685.08	5619.79	5889.31	5449.8	5449.42	5889.69	-269.893
685.03	5664.3	5898.63	5450.04	5449.73	5898.95	-234.642
684.98	5908.61	5906.47	5450.3	5450.04	5906.73	1.87177
684.93	5990.79	5912.74	5450.56	5450.35	5912.96	77.8329
684.88	5913.73	5917.36	5450.84	5450.66	5917.54	-3.80604
684.83	5915.53	5920.28	5451.11	5450.97	5920.42	-4.89785
684.78	6075.89	5921.46	5451.4	5451.27	5921.58	154.31
684.73	5894.68	5920.89	5451.68	5451.58	5920.99	-26.3105
684.68	5720.44	5918.59	5451.97	5451.89	5918.67	-198.239
684.63	5788.21	5914.59	5452.27	5452.2	5914.66	-126.447
684.58	5827.01	5908.94	5452.56	5452.51	5909	-81.9895
684.53	5952.63	5901.72	5452.86	5452.82	5901.76	50.8656
684.48	5613.14	5893.01	5453.16	5453.12	5893.05	-279.913
684.43	5553.78	5882.93	5453.46	5453.43	5882.96	-329.186
684.38	5801.53	5871.6	5453.76	5453.74	5871.63	-70.0988
684.33	5785.12	5859.15	5454.07	5454.05	5859.17	-74.0529
684.28	5715.49	5845.72	5454.37	5454.36	5845.74	-130.242
684.23	5833.66	5831.45	5454.68	5454.67	5831.47	2.19413
684.18	5637.29	5816.5	5454.98	5454.97	5816.51	-179.224
684.13	5700.39	5801	5455.29	5455.28	5801.01	-100.628
684.08	5670.88	5785.11	5455.6	5455.59	5785.12	-114.235
684.03	5885.8	5768.96	5455.9	5455.9	5768.97	116.834
683.98	5759.25	5752.69	5456.21	5456.21	5752.7	6.54999
683.93	5579.67	5736.42	5456.52	5456.52	5736.42	-156.752
683.88	5699.63	5720.27	5456.83	5456.82	5720.27	-20.6344
683.83	5717.94	5704.33	5457.13	5457.13	5704.33	13.605
683.78	5541.74	5688.71	5457.44	5457.44	5688.71	-146.972
683.73	5480.59	5673.49	5457.75	5457.75	5673.49	-192.903
683.68	5540.28	5658.73	5458.06	5458.06	5658.73	-118.45
683.63	5463.42	5644.5	5458.37	5458.37	5644.5	-181.082
683.58	5558.47	5630.85	5458.68	5458.67	5630.85	-72.3817
683.53	5571.73	5617.81	5458.98	5458.98	5617.81	-46.0853
683.48	5697.55	5605.42	5459.29	5459.29	5605.42	92.1276
683.43	5782.47	5593.68	5459.6	5459.6	5593.69	188.785
683.38	5636.79	5582.63	5459.91	5459.91	5582.63	54.1639
683.33	5646.59	5572.24	5460.22	5460.22	5572.24	74.3427
683.28	5723.4	5562.53	5460.52	5460.52	5562.53	160.865
683.23	5759.82	5553.49	5460.83	5460.83	5553.49	206.329
683.18	5532.12	5545.1	5461.14	5461.14	5545.1	-12.9744
683.13	5412.83	5537.34	5461.45	5461.45	5537.34	-124.51
683.08	5262.15	5530.19	5461.76	5461.76	5530.19	-268.042
683.03	5352.6	5523.63	5462.07	5462.07	5523.63	-171.021
682.98	5478.74	5517.62	5462.37	5462.37	5517.62	-38.8794
682.93	5702.38	5512.15	5462.68	5462.68	5512.15	190.224
682.88	5419.34	5507.18	5462.99	5462.99	5507.18	-87.8436
682.83	5372.65	5502.69	5463.3	5463.3	5502.69	-130.039
682.78	5511.69	5498.63	5463.61	5463.61	5498.63	13.06
682.73	5259.04	5494.99	5463.92	5463.92	5494.99	-235.949
682.68	5506.14	5491.74	5464.23	5464.23	5491.74	14.3989
682.63	5448.04	5488.83	5464.53	5464.53	5488.83	-40.7966
682.58	5668.58	5486.26	5464.84	5464.84	5486.26	182.318
682.53	5610.11	5483.99	5465.15	5465.15	5483.99	126.122
682.48	5703.16	5481.99	5465.46	5465.46	5481.99	221.174
682.43	5590.75	5480.24	5465.77	5465.77	5480.24	110.513
682.38	5540.14	5478.72	5466.08	5466.08	5478.72	61.4221
682.33	5518.45	5477.41	5466.38	5466.38	5477.41	41.049
682.28	5365.56	5476.28	5466.69	5466.69	5476.28	-110.723
682.23	5400.29	5475.32	5467	5467	5475.32	-75.0321
682.18	5432.83	5474.52	5467.31	5467.31	5474.52	-41.6865
682.13	5419.76	5473.85	5467.62	5467.62	5473.85	-54.0912
682.08	5489.35	5473.3	5467.93	5467.93	5473.3	16.0507
682.03	5608.03	5472.86	5468.23	5468.23	5472.86	135.173
681.98	5594.15	5472.51	5468.54	5468.54	5472.51	121.637
681.93	5596.79	5472.25	5468.85	5468.85	5472.25	124.54
681.88	5727.53	5472.07	5469.16	5469.16	5472.07	255.457
681.83	5771.75	5471.95	5469.47	5469.47	5471.95	299.797
681.78	5573.45	5471.89	5469.78	5469.78	5471.89	101.56
681.73	5413.23	5471.88	5470.08	5470.08	5471.88	-58.6506
681.68	5539.39	5471.92	5470.39	5470.39	5471.92	67.4761
681.63	5514.37	5471.99	5470.7	5470.7	5471.99	42.3837
681.58	5330.89	5472.1	5471.01	5471.01	5472.1	-141.204
681.53	5566.14	5472.23	5471.32	5471.32	5472.23	93.9017
681.48	5659.53	5472.4	5471.63	5471.63	5472.4	187.129
681.43	5572.47	5472.58	5471.93	5471.93	5472.58	99.8919
681.38	5486.92	5472.78	5472.24	5472.24	5472.78	14.1366
681.33	5459.41	5473	5472.55	5472.55	5473	-13.5976
681.28	5374.2	5473.24	5472.86	5472.86	5473.24	-99.0381
681.23	5402.42	5473.48	5473.17	5473.17	5473.48	-71.0642
681.18	5704.59	5473.74	5473.48	5473.48	5473.74	230.856
681.13	5568.52	5474	5473.78	5473.78	5474	94.5228
681.08	5561.47	5474.27	5474.09	5474.09	5474.27	87.1975
681.03	5468.76	5474.55	5474.4	5474.4	5474.55	-5.79008
680.98	5369.08	5474.83	5474.71	5474.71	5474.83	-105.746
680.93	5306.72	5475.12	5475.02	5475.02	5475.12	-168.395
680.88	5304.49	5475.41	5475.33	5475.33	5475.41	-170.919
680.83	5653.21	5475.7	5475.63	5475.63	5475.7	177.506
680.78	5512.93	5476	5475.94	5475.94	5476	36.937
680.73	5407.77	5476.3	5476.25	5476.25	5476.3	-68.521
680.68	5497.67	5476.6	5476.56	5476.56	5476.6	21.0768
680.63	5417.88	5476.9	5476.87	5476.87	5476.9	-59.0208
680.58	5663.15	5477.2	5477.18	5477.18	5477.2	185.949
680.53	5630.37	5477.5	5477.48	5477.48	5477.5	152.871
680.48	5607.65	5477.81	5477.79	5477.79	5477.81	129.839
680.43	5684.73	5480.06	5480.05	5480.05	5480.06	204.67
680.38	5579.36	5482.31	5482.3	5482.3	5482.31	97.0488
680.33	5469.92	5484.56	5484.55	5484.55	5484.56	-14.6454
680.28	5367.82	5486.81	5486.81	5486.81	5486.81	-118.995
680.23	5531.93	5489.07	5489.06	5489.06	5489.07	42.858
680.18	5413.73	5491.32	5491.32	5491.32	5491.32	-77.5949
680.13	5526.28	5493.57	5493.57	5493.57	5493.57	32.707
680.08	5470.69	5495.83	5495.82	5495.82	5495.83	-25.1385
680.03	5223.53	5498.08	5498.08	5498.08	5498.08	-274.553
679.98	5394.75	5500.33	5500.33	5500.33	5500.33	-105.578

## Sheet: Figure 4d
295.03	1501.57	1370.73	1372.71	1370.73	1370.73	1370.73	1372.71
294.98	1437.25	1364.8	1367.33	1364.8	1364.8	1364.8	1367.33
294.93	1328.42	1359.97	1363.19	1359.97	1359.97	1359.97	1363.19
294.88	1391.31	1355.28	1359.36	1355.28	1355.28	1355.28	1359.36
294.83	1445.64	1350.37	1355.51	1350.37	1350.37	1350.37	1355.51
294.78	1519.74	1347.78	1354.22	1347.78	1347.78	1347.78	1354.22
294.73	1434.95	1347.62	1355.66	1347.62	1347.62	1347.62	1355.66
294.68	1450.53	1343.46	1353.44	1343.46	1343.46	1343.46	1353.44
294.63	1379.46	1338.93	1351.25	1338.93	1338.93	1338.93	1351.25
294.58	1136.49	1338.07	1353.19	1338.07	1338.07	1338.07	1353.19
294.53	1313.65	1337.98	1356.46	1337.98	1337.98	1337.98	1356.46
294.48	1297.55	1336.86	1359.34	1336.86	1336.86	1336.86	1359.34
294.43	1314.49	1334.85	1362.03	1334.85	1334.85	1334.85	1362.03
294.38	1286.07	1333.77	1366.47	1333.77	1333.77	1333.77	1366.47
294.33	1290.12	1332.21	1371.35	1332.21	1332.21	1332.21	1371.35
294.28	1197.91	1329.22	1375.81	1329.22	1329.22	1329.22	1375.81
294.23	1400.63	1326.68	1381.83	1326.68	1326.68	1326.68	1381.83
294.18	1229.72	1325.77	1390.71	1325.77	1325.77	1325.77	1390.71
294.13	1303.61	1325.17	1401.21	1325.17	1325.17	1325.17	1401.21
294.08	1224.66	1324.38	1412.91	1324.38	1324.38	1324.38	1412.91
294.03	1305.6	1323.35	1425.82	1323.35	1323.35	1323.35	1425.82
293.98	1561.66	1321.66	1439.58	1321.66	1321.66	1321.66	1439.58
293.93	1306.97	1319.27	1454.15	1319.27	1319.27	1319.27	1454.15
293.88	1350.23	1316.31	1469.64	1316.31	1316.31	1316.31	1469.64
293.83	1495.32	1312.95	1486.16	1312.95	1312.95	1312.95	1486.16
293.78	1347.22	1309.07	1503.47	1309.07	1309.07	1309.07	1503.47
293.73	1317.04	1304.54	1521.29	1304.54	1304.54	1304.54	1521.29
293.68	1332.25	1299.06	1539.07	1299.06	1299.06	1299.06	1539.07
293.63	1504.71	1292.98	1556.89	1292.98	1292.98	1292.98	1556.89
293.58	1451.5	1285.64	1573.75	1285.64	1285.64	1285.64	1573.75
293.53	1417.91	1277.61	1589.81	1277.61	1277.61	1277.61	1589.81
293.48	1607.96	1268.73	1604.48	1268.73	1268.73	1268.73	1604.48
293.43	1506.91	1259.1	1617.37	1259.1	1259.1	1259.1	1617.37
293.38	1429.94	1249.05	1628.31	1249.05	1249.05	1249.05	1628.31
293.33	1459.27	1238.36	1636.56	1238.36	1238.36	1238.36	1636.56
293.28	1509.68	1226.79	1641.43	1226.79	1226.79	1226.79	1641.43
293.23	1570.82	1214.74	1642.84	1214.74	1214.74	1214.74	1642.84
293.18	1570.3	1201.86	1640.1	1201.86	1201.86	1201.86	1640.1
293.13	1733.54	1188.45	1633.19	1188.45	1188.45	1188.45	1633.19
293.08	1487.26	1174.61	1622.03	1174.61	1174.61	1174.61	1622.03
293.03	1481.95	1160.43	1606.64	1160.43	1160.43	1160.43	1606.64
292.98	1495.84	1145.97	1587.1	1145.97	1145.97	1145.97	1587.1
292.93	1570.74	1131.35	1563.67	1131.35	1131.35	1131.35	1563.67
292.88	1423.62	1116.87	1536.94	1116.87	1116.87	1116.87	1536.94
292.83	1577.27	1102.34	1507.05	1102.34	1102.34	1102.34	1507.05
292.78	1508.69	1087.58	1474.22	1087.58	1087.58	1087.58	1474.22
292.73	1521.47	1072.84	1439.21	1072.84	1072.84	1072.84	1439.21
292.68	1333.4	1058.53	1402.9	1058.53	1058.53	1058.53	1402.9
292.63	1287.27	1044.6	1365.76	1044.6	1044.6	1044.6	1365.76
292.58	1402.12	1031.11	1328.32	1031.11	1031.11	1031.11	1328.32
292.53	1319.49	1018.52	1291.52	1018.52	1018.52	1018.52	1291.52
292.48	1222.88	1006.38	1255.32	1006.38	1006.38	1006.38	1255.32
292.43	1248.41	994.9	1220.3	994.9	994.9	994.9	1220.3
292.38	1257.74	984.125	1186.81	984.125	984.125	984.125	1186.81
292.33	1273.76	974.247	1155.28	974.247	974.247	974.247	1155.28
292.28	1161.16	964.905	1125.55	964.905	964.905	964.905	1125.55
292.23	1017.02	956.599	1098.25	956.6	956.599	956.599	1098.25
292.18	1103.74	949.399	1073.52	949.4	949.399	949.399	1073.52
292.13	1089.07	943.112	1051.22	943.114	943.112	943.112	1051.22
292.08	1015.06	937.456	1031.05	937.458	937.456	937.456	1031.06
292.03	1022.1	932.276	1012.84	932.279	932.276	932.276	1012.85
291.98	918.962	927.696	996.651	927.701	927.696	927.696	996.656
291.93	922.063	923.747	982.433	923.754	923.747	923.747	982.441
291.88	911.324	920.442	970.113	920.452	920.442	920.442	970.123
291.83	967.511	917.779	959.592	917.795	917.779	917.779	959.607
291.78	873.623	915.865	950.873	915.887	915.865	915.865	950.895
291.73	788.694	914.629	943.785	914.66	914.629	914.629	943.816
291.68	921.15	913.616	937.77	913.66	913.616	913.616	937.814
291.63	894.769	912.571	932.477	912.633	912.571	912.571	932.539
291.58	940.034	911.818	928.139	911.904	911.818	911.818	928.225
291.53	999.946	911.489	924.802	911.61	911.489	911.489	924.922
291.48	912.774	911.389	922.192	911.555	911.389	911.389	922.358
291.43	821.001	911.384	920.107	911.614	911.384	911.384	920.336
291.38	858.446	911.379	918.386	911.692	911.379	911.379	918.699
291.33	825.561	911.371	916.971	911.798	911.371	911.371	917.399
291.28	890.399	911.362	915.816	911.942	911.362	911.362	916.396
291.23	1024.55	911.354	914.879	912.137	911.354	911.354	915.661
291.18	1015.57	911.345	914.12	912.396	911.345	911.345	915.171
291.13	934.776	911.333	913.507	912.738	911.333	911.333	914.912
291.08	857.602	911.319	913.013	913.185	911.319	911.319	914.88
291.03	891.848	911.301	912.616	913.77	911.301	911.301	915.085
290.98	968.56	911.281	912.295	914.531	911.281	911.281	915.545
290.93	1055.45	911.259	912.038	915.515	911.259	911.259	916.294
290.88	1085.93	911.236	911.831	916.782	911.236	911.236	917.377
290.83	983.793	911.209	911.662	918.4	911.209	911.209	918.853
290.78	887.281	911.177	911.519	920.455	911.177	911.177	920.797
290.73	983.69	911.138	911.396	923.049	911.138	911.138	923.307
290.68	968.824	911.094	911.287	926.309	911.094	911.094	926.502
290.63	1204.95	911.045	911.189	930.383	911.045	911.045	930.527
290.58	1100.83	910.992	911.099	935.448	910.992	910.992	935.555
290.53	1209.09	910.933	911.012	941.708	910.933	910.933	941.787
290.48	1070.13	910.869	910.927	949.399	910.869	910.869	949.457
290.43	1099.24	910.798	910.841	958.797	910.798	910.798	958.839
290.38	1071.47	910.721	910.752	970.213	910.721	910.721	970.243
290.33	1291.56	910.637	910.66	984	910.638	910.637	984.023
290.28	1374.96	910.545	910.561	1000.55	910.545	910.545	1000.57
290.23	1384.43	910.443	910.455	1020.31	910.443	910.443	1020.32
290.18	1363.03	910.332	910.34	1043.74	910.332	910.332	1043.75
290.13	1369.34	910.213	910.218	1071.36	910.213	910.213	1071.37
290.08	1393.69	910.082	910.086	1103.73	910.082	910.082	1103.73
290.03	1343.67	909.943	909.945	1141.41	909.943	909.943	1141.41
289.98	1389.61	909.794	909.796	1184.98	909.794	909.794	1184.98
289.93	1519.08	909.633	909.635	1235.02	909.634	909.633	1235.02
289.88	1576.88	909.457	909.458	1292.09	909.458	909.457	1292.09
289.83	1834.01	909.267	909.268	1356.7	909.269	909.267	1356.7
289.78	1712.66	909.062	909.063	1429.29	909.064	909.062	1429.3
289.73	1685.39	908.845	908.845	1510.22	908.848	908.845	1510.22
289.68	1662.88	908.613	908.613	1599.68	908.617	908.613	1599.68
289.63	1918.65	908.363	908.363	1697.7	908.369	908.363	1697.71
289.58	1879.53	908.094	908.094	1804.12	908.103	908.094	1804.12
289.53	1904.45	907.805	907.805	1918.49	907.818	907.805	1918.5
289.48	2144.14	907.496	907.496	2040.11	907.514	907.496	2040.13
289.43	2354.54	907.163	907.163	2167.96	907.189	907.163	2167.99
289.38	2279.6	906.808	906.808	2300.69	906.844	906.808	2300.72
289.33	2292.04	906.429	906.429	2436.59	906.48	906.429	2436.64
289.28	2296.14	906.031	906.031	2573.66	906.103	906.031	2573.73
289.23	2625.5	905.618	905.618	2709.56	905.717	905.618	2709.66
289.18	2779.74	905.188	905.188	2841.71	905.324	905.188	2841.85
289.13	3022.1	904.736	904.736	2967.34	904.923	904.736	2967.52
289.08	2941.19	904.263	904.263	3083.58	904.519	904.263	3083.83
289.03	3079.1	903.773	903.773	3187.59	904.12	903.773	3187.94
288.98	3313	903.266	903.266	3276.69	903.735	903.266	3277.15
288.93	3221.05	902.744	902.744	3348.42	903.374	902.744	3349.05
288.88	3467.33	902.21	902.209	3400.77	903.053	902.209	3401.61
288.83	3102.27	901.666	901.666	3432.19	902.789	901.666	3433.32
288.78	3159.01	901.113	901.113	3441.75	902.6	901.113	3443.24
288.73	3039.49	900.553	900.553	3429.14	902.513	900.553	3431.1
288.68	3514.4	899.989	899.989	3394.73	902.56	899.989	3397.3
288.63	3364.99	899.425	899.424	3339.51	902.778	899.424	3342.86
288.58	3305.06	898.863	898.862	3265.08	903.217	898.862	3269.43
288.53	3347.57	898.312	898.311	3173.52	903.938	898.311	3179.15
288.48	3097.42	897.772	897.77	3067.29	905.003	897.77	3074.52
288.43	3139.91	897.241	897.239	2949.11	906.49	897.239	2958.36
288.38	3127.7	896.725	896.721	2821.83	908.495	896.721	2833.61
288.33	3015.2	896.224	896.218	2688.31	911.128	896.218	2703.22
288.28	2844.03	895.742	895.734	2551.31	914.52	895.734	2570.1
288.23	2662.06	895.276	895.263	2413.39	918.816	895.263	2436.95
288.18	2676.44	894.829	894.81	2276.85	924.19	894.81	2306.25
288.13	2516.76	894.399	894.372	2143.7	930.836	894.372	2180.19
288.08	2103.1	893.993	893.954	2015.6	938.981	893.954	2060.66
288.03	2124.36	893.615	893.558	1893.87	948.875	893.558	1949.25
287.98	2275.35	893.267	893.183	1779.51	960.796	893.183	1847.21
287.93	2124.6	892.946	892.826	1673.2	975.042	892.826	1755.54
287.88	2038.71	892.657	892.484	1575.33	991.938	892.484	1674.96
287.83	1923.7	892.403	892.156	1486.07	1011.83	892.156	1605.99
287.78	1926.5	892.195	891.844	1405.36	1035.1	891.844	1548.96
287.73	1710.46	892.044	891.548	1332.98	1062.1	891.548	1504.03
287.68	1842	891.96	891.262	1268.57	1093.22	891.262	1471.23
287.63	1791.7	891.961	890.985	1211.69	1128.83	890.985	1450.51
287.58	1580.44	892.077	890.717	1161.81	1169.26	890.717	1441.72
287.53	1488.27	892.339	890.456	1118.37	1214.82	890.456	1444.62
287.48	1936.91	892.791	890.196	1080.79	1265.73	890.196	1458.92
287.43	1765.55	893.498	889.938	1048.47	1322.17	889.938	1484.27
287.38	2032.02	894.54	889.682	1020.86	1384.19	889.682	1520.22
287.33	1754.48	896.02	889.425	997.405	1451.7	889.425	1566.27
287.28	1766.6	898.076	889.167	977.591	1524.47	889.167	1621.81
287.23	1984.06	900.88	888.904	960.944	1602.11	888.904	1686.12
287.18	1897.89	904.653	888.635	947.028	1683.98	888.635	1758.39
287.13	1887.02	909.673	888.356	935.448	1769.28	888.356	1837.69
287.08	1973.69	916.294	888.067	925.852	1856.97	888.067	1922.98
287.03	2043.75	924.959	887.766	917.933	1945.77	887.766	2013.13
286.98	1886.1	936.211	887.449	911.412	2034.24	887.449	2106.96
286.93	2135.82	950.726	887.115	906.054	2120.72	887.115	2203.27
286.88	2209.76	969.339	886.768	901.662	2203.46	886.768	2300.93
286.83	2155.8	993.05	886.402	898.057	2280.61	886.402	2398.91
286.78	2275.95	1023.08	886.02	895.095	2350.3	886.02	2496.44
286.73	2412.77	1060.88	885.616	892.647	2410.76	885.616	2593.06
286.68	2551.13	1108.19	885.185	890.605	2460.34	885.185	2688.77
286.63	2687.33	1167.06	884.726	888.883	2497.64	884.726	2784.14
286.58	2697.34	1239.89	884.231	887.404	2521.58	884.231	2880.41
286.53	2960.77	1329.48	883.699	886.109	2531.42	883.699	2979.61
286.48	2937.01	1439.05	883.124	884.945	2526.85	883.124	3084.6
286.43	2916.68	1572.3	882.499	883.868	2507.99	882.499	3199.16
286.38	3320.81	1733.38	881.813	882.837	2475.36	881.813	3327.96
286.33	3386.17	1927	881.066	881.829	2429.9	881.066	3476.6
286.28	3537.96	2158.33	880.252	880.817	2372.87	880.252	3651.51
286.23	4031.21	2433.07	879.353	879.769	2305.78	879.353	3859.91
286.18	4279.85	2757.35	878.362	878.667	2230.36	878.362	4109.65
286.13	4806.93	3137.73	877.265	877.487	2148.43	877.265	4409.11
286.08	5014.15	3581.07	876.054	876.216	2061.83	876.054	4767.01
286.03	5433.77	4094.42	874.719	874.835	1972.38	874.719	5192.2
285.98	6223.33	4684.83	873.246	873.33	1881.75	873.246	5693.42
285.93	6901.94	5359.14	871.623	871.683	1791.48	871.623	6279.06
285.88	7167.63	6123.74	869.831	869.874	1702.91	869.831	6956.86
285.83	7717.17	6984.2	867.851	867.881	1617.14	867.851	7733.52
285.78	9182.18	7944.97	865.669	865.69	1535.08	865.669	8614.4
285.73	9822.41	9008.92	863.259	863.274	1457.41	863.259	9603.09
285.68	11183.7	10176.9	860.607	860.617	1384.61	860.607	10701
285.63	11894.5	11447.5	857.695	857.702	1316.96	857.695	11906.7
285.58	12985.8	12816	854.518	854.523	1254.6	854.518	13216.1
285.53	14027	14274.7	851.065	851.068	1197.53	851.065	14621.2
285.48	15325.8	15812	847.317	847.319	1145.61	847.317	16110.3
285.43	16785	17412.4	843.272	843.274	1098.62	843.272	17667.8
285.38	18525.6	19056.2	838.922	838.923	1056.28	838.922	19273.6
285.33	19947.7	20719.7	834.273	834.274	1018.28	834.273	20903.7
285.28	22121.7	22375.3	829.324	829.325	984.247	829.324	22530.2
285.23	23593.6	23992.2	824.083	824.084	953.819	824.083	24122
285.18	25350.5	25537.4	818.57	818.57	926.636	818.57	25645.5
285.13	26161.4	26976.2	812.801	812.801	902.344	812.801	27065.7
285.08	27572.1	28273.9	806.801	806.801	880.61	806.801	28347.7
285.03	29243.1	29397.2	800.602	800.602	861.128	800.602	29457.8
284.98	29913.9	30316	794.233	794.233	843.611	794.233	30365.3
284.93	31372.2	31004.1	787.713	787.713	827.792	787.713	31044.2
284.88	31496.2	31441.8	781.083	781.083	813.448	781.083	31474.1
284.83	31860	31615.8	774.389	774.389	800.394	774.389	31641.8
284.78	31759.2	31520.9	767.674	767.674	788.463	767.674	31541.7
284.73	31594.8	31159.7	760.983	760.983	777.518	760.983	31176.3
284.68	30819.3	30542.8	754.365	754.365	767.452	754.365	30555.9
284.63	30166.8	29688	747.854	747.854	758.16	747.854	29698.3
284.58	28163.9	28619.3	741.492	741.492	749.567	741.492	28627.4
284.53	26974.5	27365.9	735.315	735.315	741.61	735.315	27372.2
284.48	26282.5	25960.1	729.352	729.352	734.236	729.352	25964.9
284.43	24368.7	24436.3	723.64	723.64	727.41	723.64	24440.1
284.38	21913.4	22829.5	718.202	718.202	721.097	718.202	22832.4
284.33	20151	21173.4	713.064	713.064	715.277	713.064	21175.6
284.28	17835.8	19499.8	708.238	708.238	709.92	708.238	19501.5
284.23	15946	17837.4	703.737	703.737	705.01	703.737	17838.7
284.18	14606.8	16211.3	699.57	699.57	700.529	699.57	16212.2
284.13	12941.4	14642.6	695.739	695.739	696.457	695.739	14643.3
284.08	10788.2	13148.2	692.24	692.24	692.776	692.24	13148.7
284.03	9736.8	11741.1	689.07	689.07	689.467	689.07	11741.5
283.98	8342.55	10430.2	686.206	686.206	686.499	686.206	10430.5
283.93	7286.97	9221.22	683.639	683.639	683.854	683.639	9221.43
283.88	6342.05	8116.6	681.363	681.363	681.52	681.363	8116.76
283.83	5754.72	7116.22	679.355	679.355	679.469	679.355	7116.33
283.78	4865.49	6217.79	677.589	677.589	677.672	677.589	6217.87
283.73	4016.11	5417.32	676.046	676.046	676.105	676.046	5417.38
283.68	3850.71	4709.53	674.7	674.7	674.742	674.7	4709.57
283.63	3235.96	4088.25	673.527	673.527	673.557	673.527	4088.28
283.58	2965.16	3546.72	672.511	672.511	672.532	672.511	3546.74
283.53	2842.84	3077.91	671.633	671.633	671.648	671.633	3077.93
283.48	2367.79	2674.71	670.868	670.868	670.878	670.868	2674.72
283.43	2166.08	2330.15	670.205	670.205	670.212	670.205	2330.16
283.38	2206.13	2037.54	669.627	669.627	669.632	669.627	2037.54
283.33	1895.6	1790.56	669.123	669.123	669.127	669.123	1790.56
283.28	1692.69	1583.34	668.682	668.682	668.684	668.682	1583.34
283.23	1530.84	1410.5	668.295	668.295	668.296	668.295	1410.5
283.18	1623.77	1267.16	667.953	667.953	667.954	667.953	1267.16
283.13	1609.45	1148.97	667.647	667.647	667.648	667.647	1148.97
283.08	1506.3	1052.06	667.374	667.374	667.375	667.374	1052.06
283.03	1467.13	973.033	667.128	667.128	667.129	667.128	973.034
282.98	1299.86	908.949	666.907	666.907	666.907	666.907	908.949
282.93	1255.29	857.263	666.708	666.708	666.708	666.708	857.263
282.88	1174.08	815.798	666.526	666.526	666.526	666.526	815.798
282.83	1170.42	782.709	666.358	666.358	666.358	666.358	782.709
282.78	1288.78	756.442	666.204	666.204	666.204	666.204	756.442
282.73	1086.27	735.701	666.063	666.063	666.063	666.063	735.701
282.68	1063.66	719.405	665.931	665.931	665.931	665.931	719.405
282.63	1108	706.664	665.807	665.807	665.807	665.807	706.664
282.58	997.112	696.752	665.69	665.69	665.69	665.69	696.752
282.53	915.343	689.081	665.584	665.584	665.584	665.584	689.081
282.48	1007.25	683.171	665.485	665.485	665.485	665.485	683.171
282.43	979.695	678.64	665.393	665.393	665.393	665.393	678.64
282.38	987.193	675.179	665.308	665.308	665.308	665.308	675.179
282.33	1060.5	672.547	665.227	665.227	665.227	665.227	672.547
282.28	826.481	670.552	665.152	665.152	665.152	665.152	670.552
282.23	898.431	669.045	665.08	665.08	665.08	665.08	669.045
282.18	945.683	667.912	665.016	665.016	665.016	665.016	667.912
282.13	953.92	667.062	664.957	664.957	664.957	664.957	667.062
282.08	796.041	666.423	664.901	664.901	664.901	664.901	666.423
282.03	884.958	665.943	664.848	664.848	664.848	664.848	665.943
281.98	816.488	665.58	664.796	664.796	664.796	664.796	665.58

## Sheet: Figure 4c
295.03	1050.33	893.146	893.146	893.146	893.146	893.146	893.146
294.98	1033.03	889.73	889.73	889.73	889.73	889.73	889.73
294.93	993.552	887.171	887.171	887.171	887.171	887.171	887.171
294.88	910.713	885.573	885.573	885.573	885.573	885.573	885.573
294.83	906.3	885.155	885.155	885.155	885.155	885.155	885.155
294.78	913.544	884.444	884.444	884.444	884.444	884.444	884.444
294.73	941.552	882.873	882.873	882.873	882.873	882.873	882.873
294.68	978.602	880.167	880.167	880.167	880.167	880.167	880.167
294.63	851.873	875.898	875.898	875.898	875.898	875.898	875.898
294.58	751.801	870.657	870.657	870.657	870.657	870.657	870.657
294.53	834.503	863.077	863.077	863.077	863.077	863.077	863.077
294.48	753.607	854.669	854.669	854.669	854.669	854.669	854.669
294.43	796.427	846.966	846.966	846.966	846.966	846.966	846.966
294.38	850.285	840.099	840.099	840.099	840.099	840.099	840.099
294.33	836.502	833.263	833.263	833.263	833.263	833.263	833.263
294.28	829.793	827.129	827.129	827.129	827.129	827.129	827.129
294.23	932.561	821.561	821.561	821.561	821.561	821.561	821.561
294.18	906.77	816.883	816.883	816.883	816.883	816.883	816.883
294.13	823.643	813.927	813.927	813.927	813.927	813.927	813.927
294.08	925.675	813.131	813.131	813.131	813.131	813.131	813.131
294.03	820.786	812.887	812.887	812.887	812.887	812.887	812.887
293.98	832.746	811.877	811.877	811.877	811.877	811.877	811.877
293.93	820.719	810.784	810.784	810.784	810.784	810.784	810.784
293.88	860.602	808.708	808.708	808.708	808.708	808.708	808.708
293.83	730.506	805.455	805.455	805.455	805.455	805.455	805.455
293.78	752.102	801.736	801.736	801.736	801.736	801.736	801.736
293.73	747.279	797.662	797.662	797.662	797.662	797.662	797.662
293.68	729.253	792.623	792.623	792.623	792.623	792.623	792.623
293.63	762.766	789.31	789.31	789.31	789.31	789.31	789.31
293.58	777.424	786.257	786.257	786.257	786.257	786.257	786.257
293.53	781.677	782.793	782.793	782.793	782.793	782.793	782.793
293.48	808.038	781.125	781.126	781.125	781.125	781.125	781.126
293.43	778.337	779.549	779.55	779.549	779.549	779.549	779.55
293.38	815.848	777.739	777.74	777.739	777.739	777.739	777.74
293.33	807.566	776.627	776.628	776.627	776.627	776.627	776.628
293.28	780.44	776.601	776.603	776.601	776.601	776.601	776.603
293.23	806.869	776.089	776.092	776.089	776.089	776.089	776.092
293.18	733.509	775.852	775.857	775.852	775.852	775.852	775.857
293.13	827.038	775.726	775.734	775.726	775.726	775.726	775.734
293.08	790.886	775.612	775.624	775.612	775.612	775.612	775.624
293.03	754.693	775.441	775.458	775.441	775.441	775.441	775.458
292.98	784.037	774.891	774.915	774.891	774.891	774.891	774.915
292.93	818.487	774.332	774.367	774.332	774.332	774.332	774.367
292.88	747.585	773.789	773.84	773.789	773.789	773.789	773.84
292.83	774.817	773.374	773.448	773.374	773.374	773.374	773.448
292.78	808.528	772.502	772.608	772.502	772.502	772.502	772.608
292.73	696.29	771.538	771.69	771.538	771.538	771.538	771.69
292.68	723.272	770.744	770.959	770.744	770.744	770.744	770.959
292.63	723.633	770.736	771.039	770.736	770.736	770.736	771.039
292.58	768.542	770.726	771.15	770.726	770.726	770.726	771.15
292.53	835.061	770.716	771.307	770.716	770.716	770.716	771.307
292.48	771.91	770.705	771.526	770.705	770.705	770.705	771.526
292.43	794.182	770.693	771.826	770.693	770.693	770.693	771.826
292.38	746.391	770.68	772.233	770.68	770.68	770.68	772.233
292.33	882.693	770.666	772.785	770.666	770.666	770.666	772.785
292.28	806.569	770.65	773.526	770.65	770.65	770.65	773.526
292.23	735.193	770.631	774.512	770.631	770.631	770.631	774.512
292.18	662.311	770.611	775.819	770.611	770.611	770.611	775.819
292.13	867.223	770.588	777.54	770.588	770.588	770.588	777.54
292.08	836.92	770.562	779.791	770.562	770.562	770.562	779.791
292.03	781.759	770.532	782.718	770.532	770.532	770.532	782.718
291.98	833.807	770.5	786.502	770.5	770.5	770.5	786.502
291.93	858.268	770.466	791.364	770.466	770.466	770.466	791.364
291.88	854.651	770.426	797.571	770.426	770.426	770.426	797.571
291.83	855.113	770.382	805.447	770.382	770.382	770.382	805.447
291.78	927.686	770.331	815.381	770.331	770.331	770.331	815.381
291.73	905.267	770.274	827.834	770.274	770.274	770.274	827.834
291.68	806.52	770.207	843.35	770.207	770.208	770.207	843.35
291.63	889.402	770.132	862.565	770.132	770.133	770.132	862.565
291.58	921.288	770.041	886.208	770.041	770.042	770.041	886.209
291.53	878.6	769.935	915.122	769.935	769.936	769.935	915.123
291.48	974.229	769.811	950.259	769.811	769.813	769.811	950.26
291.43	1030.84	769.665	992.685	769.665	769.668	769.665	992.687
291.38	1037.39	769.494	1043.58	769.494	769.497	769.494	1043.58
291.33	1114.81	769.295	1104.23	769.295	769.3	769.295	1104.23
291.28	1226.56	769.063	1176.01	769.063	769.071	769.063	1176.02
291.23	1270.02	768.793	1260.38	768.793	768.804	768.793	1260.39
291.18	1209.77	768.481	1358.85	768.481	768.496	768.481	1358.87
291.13	1477.87	768.121	1472.93	768.121	768.142	768.121	1472.96
291.08	1669.53	767.705	1604.09	767.705	767.735	767.705	1604.12
291.03	1812.15	767.231	1753.71	767.231	767.274	767.231	1753.75
290.98	1903.74	766.693	1922.98	766.693	766.753	766.693	1923.04
290.93	2196.86	766.083	2112.84	766.083	766.166	766.083	2112.93
290.88	2318.14	765.392	2323.88	765.392	765.506	765.392	2323.99
290.83	2567.81	764.623	2556.21	764.623	764.781	764.623	2556.37
290.78	2892.68	763.77	2809.4	763.77	763.986	763.77	2809.61
290.73	3170.85	762.829	3082.32	762.829	763.123	762.829	3082.61
290.68	3422.11	761.796	3373.09	761.796	762.196	761.796	3373.48
290.63	3755.41	760.668	3678.94	760.668	761.207	760.668	3679.48
290.58	3939.15	759.439	3996.22	759.439	760.162	759.439	3996.94
290.53	4313.76	758.115	4320.35	758.115	759.078	758.115	4321.31
290.48	4691.78	756.693	4645.85	756.693	757.971	756.693	4647.12
290.43	5271.28	755.182	4966.44	755.182	756.869	755.182	4968.13
290.38	5099.15	753.584	5275.23	753.584	755.797	753.584	5277.44
290.33	5500.55	751.906	5564.87	751.906	754.795	751.906	5567.76
290.28	5795.82	750.156	5827.9	750.156	753.905	750.156	5831.65
290.23	6015.62	748.343	6057.07	748.343	753.183	748.343	6061.91
290.18	6308.59	746.476	6245.66	746.476	752.69	746.476	6251.88
290.13	6519.4	744.564	6387.91	744.564	752.498	744.564	6395.84
290.08	6540.93	742.616	6479.27	742.616	752.689	742.616	6489.34
290.03	6785.68	740.645	6516.76	740.645	753.366	740.645	6529.48
289.98	6517.11	738.662	6499.11	738.662	754.637	738.662	6515.09
289.93	6462.94	736.677	6426.84	736.677	756.628	736.677	6446.79
289.88	6417.13	734.699	6302.23	734.699	759.478	734.699	6327.01
289.83	6104.87	732.749	6129.2	732.749	763.349	732.749	6159.81
289.78	5839.84	730.826	5913.05	730.826	768.404	730.826	5950.63
289.73	5714.13	728.943	5660.14	728.943	774.829	728.943	5706.03
289.68	5542.05	727.111	5377.56	727.112	782.82	727.111	5433.27
289.63	5335.19	725.336	5072.73	725.336	792.579	725.336	5139.98
289.58	4898.89	723.626	4753.11	723.626	804.317	723.626	4833.8
289.53	4503.95	721.989	4425.82	721.989	818.244	721.989	4522.08
289.48	4431.68	720.429	4097.45	720.429	834.56	720.429	4211.58
289.43	4210.94	718.953	3773.85	718.954	853.453	718.953	3908.35
289.38	3831.57	717.558	3459.98	717.56	875.077	717.558	3617.5
289.33	3588.85	716.243	3159.91	716.245	899.55	716.243	3343.22
289.28	3320.38	715.008	2876.77	715.011	926.946	715.008	3088.71
289.23	3087.7	713.853	2612.82	713.857	957.27	713.853	2856.24
289.18	2968.84	712.77	2369.48	712.776	990.444	712.77	2647.16
289.13	2828.64	711.76	2147.49	711.769	1026.31	711.76	2462.04
289.08	2626.43	710.822	1946.93	710.835	1064.6	710.822	2300.72
289.03	2424.08	709.951	1767.41	709.97	1104.92	709.951	2162.39
288.98	2262.6	709.138	1608.11	709.165	1146.76	709.138	2045.76
288.93	2234.87	708.376	1467.92	708.415	1189.49	708.376	1949.07
288.88	2236.24	707.666	1345.54	707.721	1232.35	707.666	1870.28
288.83	2068.05	707.005	1239.5	707.082	1274.51	707.005	1807.08
288.78	1901.86	706.387	1148.31	706.495	1315.01	706.387	1757.04
288.73	1997.48	705.809	1070.44	705.959	1352.88	705.809	1717.66
288.68	1813.74	705.265	1004.39	705.473	1387.11	705.265	1686.44
288.63	1710.25	704.752	948.746	705.036	1416.73	704.751	1661.01
288.58	1783.75	704.266	902.166	704.655	1440.86	704.266	1639.15
288.53	1804.17	703.809	863.424	704.339	1458.75	703.809	1618.9
288.48	1766.8	703.379	831.398	704.095	1469.82	703.379	1598.55
288.43	1680.17	702.973	805.08	703.935	1473.69	702.972	1576.76
288.38	1565.49	702.587	783.578	703.874	1470.22	702.586	1552.5
288.33	1591.79	702.221	766.11	703.933	1459.52	702.221	1525.12
288.28	1448.42	701.877	751.997	704.141	1441.91	701.876	1494.29
288.23	1449.92	701.551	740.655	704.53	1417.94	701.549	1460.02
288.18	1525.12	701.241	731.582	705.138	1388.33	701.238	1422.58
288.13	1461.55	700.949	724.362	706.02	1353.96	700.945	1382.46
288.08	1294.61	700.673	718.639	707.235	1315.77	700.666	1340.31
288.03	1210.18	700.409	714.118	708.854	1274.75	700.399	1296.93
287.98	1150.9	700.162	710.562	710.97	1231.89	700.147	1253.14
287.93	1191.76	699.933	707.774	713.69	1188.14	699.91	1209.8
287.88	1124.53	699.72	705.591	717.132	1144.36	699.686	1167.74
287.83	1138.91	699.522	703.881	721.439	1101.31	699.471	1127.73
287.78	1072.52	699.337	702.539	726.772	1059.63	699.263	1090.49
287.73	1107.89	699.17	701.482	733.317	1019.85	699.062	1056.64
287.68	1033.01	699.021	700.641	741.283	982.376	698.864	1026.73
287.63	1017.45	698.895	699.967	750.902	947.482	698.668	1001.24
287.58	1101.46	698.803	699.42	762.432	915.352	698.476	980.577
287.53	990.293	698.753	698.969	776.148	886.067	698.287	965.076
287.48	983.637	698.759	698.588	792.343	859.629	698.098	955.025
287.43	1110.57	698.84	698.256	811.318	835.973	697.906	950.67
287.38	1162.8	699.02	697.958	833.384	814.985	697.709	952.221
287.33	1194.99	699.334	697.679	858.843	796.509	697.503	959.856
287.28	1241.19	699.831	697.412	887.984	780.367	697.288	973.729
287.23	1272.82	700.578	697.152	921.07	766.365	697.065	993.968
287.18	1311.59	701.66	696.896	958.314	754.302	696.835	1020.67
287.13	1310.52	703.186	696.637	999.862	743.973	696.595	1053.87
287.08	1325.78	705.3	696.373	1045.77	735.182	696.345	1093.6
287.03	1297.89	708.181	696.1	1096	727.736	696.081	1139.78
286.98	1360.5	712.062	695.814	1150.36	721.456	695.801	1192.29
286.93	1411.53	717.238	695.514	1208.52	716.181	695.505	1250.94
286.88	1625.97	724.079	695.195	1269.99	711.76	695.189	1315.45
286.83	1636.78	733.05	694.862	1334.07	708.065	694.858	1385.47
286.78	1525.47	744.725	694.512	1399.9	704.978	694.51	1460.59
286.73	1456.52	759.804	694.141	1466.41	702.391	694.14	1540.33
286.68	1657.95	779.146	693.75	1532.38	700.217	693.749	1624.25
286.63	1543.73	803.791	693.335	1596.43	698.377	693.334	1711.93
286.58	1756.04	834.983	692.895	1657.08	696.805	692.895	1803.08
286.53	1910.75	874.205	692.425	1712.8	695.441	692.425	1897.59
286.48	1886.8	923.204	691.92	1762.07	694.233	691.92	1995.67
286.43	1963.77	984.03	691.374	1803.47	693.138	691.374	2097.9
286.38	1953.53	1059.06	690.786	1835.75	692.124	690.785	2205.36
286.33	2062.13	1151.02	690.15	1857.86	691.159	690.149	2319.74
286.28	2338.51	1263	689.46	1869.09	690.217	689.46	2443.39
286.23	2342.48	1398.48	688.703	1869.02	689.269	688.703	2579.36
286.18	2501.11	1561.3	687.863	1857.63	688.283	687.863	2731.48
286.13	2634.98	1755.68	686.93	1835.23	687.24	686.93	2904.29
286.08	2902.74	1986.18	685.899	1802.53	686.126	685.899	3103.04
286.03	3196.89	2257.61	684.75	1760.48	684.916	684.75	3333.5
285.98	3427.82	2574.97	683.474	1710.31	683.595	683.474	3601.93
285.93	3633.07	2943.34	682.057	1653.41	682.144	682.057	3914.77
285.88	3899.22	3367.67	680.481	1591.26	680.543	680.481	4278.51
285.83	4472.24	3852.66	678.725	1525.37	678.77	678.725	4699.35
285.78	5145.47	4402.47	676.771	1457.21	676.803	676.771	5182.94
285.73	5941.73	5020.45	674.596	1388.15	674.619	674.596	5734.03
285.68	6355.54	5708.89	672.201	1319.43	672.216	672.201	6356.13
285.63	6866.28	6468.56	669.559	1252.11	669.57	669.559	7051.12
285.58	7730.75	7298.47	666.659	1187.06	666.666	666.659	7818.89
285.53	8481.92	8195.43	663.487	1125	663.492	663.487	8656.94
285.48	9337.2	9153.73	660.029	1066.41	660.032	660.029	9560.11
285.43	10323.1	10164.9	656.277	1011.65	656.28	656.277	10520.2
285.38	11395.8	11217.3	652.227	960.902	652.228	652.227	11526
285.33	12458.9	12296.5	647.877	914.232	647.879	647.877	12562.9
285.28	13713	13384.8	643.227	871.586	643.228	643.227	13613.2
285.23	13989.8	14461.8	638.284	832.835	638.284	638.284	14656.3
285.18	15314.5	15504.8	633.062	797.787	633.062	633.062	15669.6
285.13	16162.2	16489.7	627.587	766.212	627.587	627.587	16628.3
285.08	16968.8	17391.5	621.872	737.834	621.872	621.872	17507.4
285.03	18009.4	18185.6	615.943	712.376	615.944	615.943	18282
284.98	18640.1	18849.1	609.837	689.562	609.837	609.837	18928.8
284.93	19219	19361.9	603.581	669.114	603.581	603.581	19427.4
284.88	19373.8	19707.8	597.221	650.78	597.221	597.221	19761.3
284.83	19768.8	19875.6	590.787	634.312	590.787	590.787	19919.1
284.78	19887.6	19859.5	584.318	619.492	584.318	584.318	19894.7
284.73	19800.3	19660.1	577.855	606.12	577.855	577.855	19688.4
284.68	19256.3	19283.5	571.444	594.031	571.444	571.444	19306.1
284.63	18959.1	18741.7	565.11	583.061	565.11	565.11	18759.7
284.58	18073.4	18051.4	558.901	573.087	558.901	558.901	18065.6
284.53	17044	17233.1	552.852	564.003	552.852	552.852	17244.3
284.48	16250.8	16310.1	546.993	555.709	546.993	546.993	16318.8
284.43	14776.1	15307	541.355	548.132	541.355	541.355	15313.7
284.38	14111.4	14248.7	535.962	541.201	535.962	535.962	14253.9
284.33	13069.2	13159.5	530.84	534.869	530.84	530.84	13163.5
284.28	12046	12061.8	526.003	529.084	526.003	526.003	12064.9
284.23	10871.2	10975.7	521.466	523.81	521.466	521.466	10978.1
284.18	9739.73	9918.69	517.241	519.014	517.241	517.241	9920.46
284.13	8625.65	8904.91	513.331	514.665	513.331	513.331	8906.24
284.08	7490.9	7945.58	509.729	510.727	509.729	509.729	7946.58
284.03	6845.21	7048.9	506.435	507.177	506.435	506.435	7049.64
283.98	6156.27	6220.28	503.44	503.99	503.44	503.44	6220.83
283.93	5568.76	5462.63	500.727	501.132	500.727	500.727	5463.04
283.88	4757.62	4776.74	498.286	498.582	498.286	498.286	4777.03
283.83	4168	4161.59	496.089	496.305	496.089	496.089	4161.8
283.78	3779.97	3614.76	494.127	494.283	494.127	494.127	3614.92
283.73	3304.7	3132.77	492.384	492.496	492.384	492.384	3132.88
283.68	3007.65	2711.35	490.842	490.923	490.842	490.842	2711.43
283.63	2898.95	2345.73	489.481	489.538	489.481	489.481	2345.79
283.58	2554.93	2030.89	488.28	488.32	488.28	488.28	2030.93
283.53	2143.32	1761.73	487.218	487.246	487.218	487.218	1761.76
283.48	2074.36	1533.22	486.273	486.293	486.273	486.273	1533.24
283.43	1810.22	1340.55	485.439	485.453	485.439	485.439	1340.56
283.38	1735.92	1179.18	484.7	484.71	484.7	484.7	1179.19
283.33	1702.54	1044.9	484.047	484.054	484.047	484.047	1044.91
283.28	1400.26	933.878	483.465	483.47	483.465	483.465	933.883
283.23	1317.25	842.657	482.944	482.947	482.944	482.944	842.66
283.18	1310.06	768.167	482.477	482.479	482.477	482.477	768.169
283.13	1239.58	707.707	482.056	482.057	482.056	482.056	707.708
283.08	1223.47	658.927	481.676	481.677	481.676	481.676	658.928
283.03	1238.36	619.805	481.336	481.336	481.336	481.336	619.806
282.98	1024.14	588.609	481.027	481.027	481.027	481.027	588.61
282.93	1032.59	563.872	480.743	480.744	480.743	480.743	563.872
282.88	1051.33	544.368	480.484	480.484	480.484	480.484	544.368
282.83	957.841	529.074	480.248	480.248	480.248	480.248	529.074
282.78	924.461	517.148	480.034	480.034	480.034	480.034	517.148
282.73	910.931	507.897	479.839	479.839	479.839	479.839	507.897
282.68	874.134	500.754	479.657	479.657	479.657	479.657	500.754
282.63	815.539	495.263	479.487	479.487	479.487	479.487	495.263
282.58	799.559	491.061	479.329	479.329	479.329	479.329	491.061
282.53	872.457	487.859	479.181	479.181	479.181	479.181	487.859
282.48	806.168	485.429	479.045	479.045	479.045	479.045	485.429
282.43	761.735	483.591	478.92	478.92	478.92	478.92	483.591
282.38	599.419	482.202	478.804	478.804	478.804	478.804	482.202
282.33	578.017	481.156	478.697	478.697	478.697	478.697	481.156
282.28	656.476	480.368	478.598	478.598	478.598	478.598	480.368
282.23	691.697	479.772	478.506	478.506	478.506	478.506	479.772
282.18	706.961	479.322	478.421	478.421	478.421	478.421	479.322
282.13	708.275	478.981	478.343	478.343	478.343	478.343	478.981
282.08	630.676	478.72	478.271	478.271	478.271	478.271	478.72
282.03	625.432	478.518	478.203	478.203	478.203	478.203	478.518
281.98	637.382	478.359	478.14	478.14	478.14	478.14	478.359

## Sheet: Figure 3d
0	-1.5653
0	-1.3458
0.01	-1.3833
0.01	-1.427
0.01	-1.4937
0.01	-1.5758
0.02	-1.6521
0.02	-1.8257
0.02	-2.1987
0.03	-2.6885
0.03	-3.0218
0.03	-3.3225
0.03	-3.4431
0.04	-3.4155
0.04	-3.1991
0.04	-2.4231
0.04	-2.1692
0.05	-1.9348
0.05	-1.9872
0.05	-1.7277
0.06	-1.5972
0.06	-1.516
0.06	-1.485
0.06	-1.4757
0.07	-1.4394
0.07	-1.4227
0.07	-1.4174
0.08	-1.5135
0.08	-1.5247
0.08	-0.9372
0.08	-0.9338
0.09	-0.9685
0.09	-0.9722
0.09	-0.9589
0.09	-0.9505
0.1	-0.9422
0.1	-0.9167
0.1	-0.9127
0.11	-0.9087
0.11	-0.9059
0.11	-0.9043
0.11	-0.9056
0.12	-0.9043
0.12	-0.9062
0.12	-0.904
0.13	-0.9028
0.13	-0.9009
0.13	-0.8966
0.13	-0.895
0.14	-0.8935
0.14	-0.8919
0.14	-0.8916
0.14	-0.8922
0.15	-0.8894
0.15	-0.8876
0.15	-0.8894
0.16	-0.8863
0.16	-0.8873
0.16	-0.8854
0.16	-0.8842
0.17	-0.8814
0.17	-0.9273
0.17	-0.8665
0.18	-0.8656
0.18	-0.8668
0.18	-0.8653
0.18	-0.8637
0.19	-0.8687
0.19	-0.8665
0.19	-0.8656
0.19	-0.8656
0.2	-0.865
0.2	-0.8637
0.2	-0.8622
0.21	-0.8628
0.21	-0.8619
0.21	-0.8609
0.21	-0.8609
0.22	-0.86
0.22	-0.8584
0.22	-0.8578
0.23	-0.8563
0.23	-0.8557
0.23	-0.8547
0.23	-0.855
0.24	-0.8677
0.24	-0.8733
0.24	-0.8774
0.24	-0.8671
0.25	-0.8522
0.25	-0.8522
0.25	-0.8622
0.26	-0.8622
0.26	-0.8739
0.26	-0.8702
0.26	-0.8637
0.27	-0.8575
0.27	-0.856
0.27	-0.847
0.28	-0.846
0.28	-0.8467
0.28	-0.846
0.28	-0.8454
0.29	-0.8426
0.29	-0.8429
0.29	-0.8395
0.29	-0.838
0.3	-0.8367
0.3	-0.8346
0.3	-0.8343
0.31	-0.8299
0.31	-0.8287
0.31	-0.8281
0.31	-0.8271
0.32	-0.8259
0.32	-0.8265
0.32	-0.8256
0.33	-0.8259
0.33	-0.8247
0.33	-0.8256
0.33	-0.8265
0.34	-0.8265
0.34	-0.829
0.34	-0.8259
0.34	-0.8321
0.35	-0.8284
0.35	-0.8367
0.35	-0.8383
0.36	-0.8346
0.36	-0.834
0.36	-0.8333
0.36	-0.8336
0.37	-0.8374
0.37	-0.7878
0.37	-0.7382
0.38	-0.7366
0.38	-0.7354
0.38	-0.7344
0.38	-0.7351
0.39	-0.7351
0.39	-0.7351
0.39	-0.7329
0.39	-0.7313
0.4	-0.7341
0.4	-0.7329
0.4	-0.7316
0.41	-0.7313
0.41	-0.7301
0.41	-0.7301
0.41	-0.7282
0.42	-0.7307
0.42	-0.7323
0.42	-0.7323
0.43	-0.7326
0.43	-0.7332
0.43	-0.736
0.43	-0.7496
0.44	-0.7366
0.44	-0.7174
0.44	-0.7106
0.44	-0.7056
0.45	-0.7041
0.45	-0.7028
0.45	-0.7022
0.46	-0.7025
0.46	-0.7016
0.46	-0.6979
0.46	-0.6957
0.47	-0.6938
0.47	-0.6929
0.47	-0.6907
0.48	-0.6889
0.48	-0.687
0.48	-0.6842
0.48	-0.6817
0.49	-0.6799
0.49	-0.6796
0.49	-0.6796
0.49	-0.6789
0.5	-0.6799
0.5	-0.6796
0.5	-0.6796
0.51	-0.6799
0.51	-0.6783
0.51	-0.6777
0.51	-0.678
0.52	-0.6777
0.52	-0.6777
0.52	-0.6777
0.53	-0.6786
0.53	-0.6786
0.53	-0.6799
0.53	-0.6799
0.54	-0.6802
0.54	-0.6808
0.54	-0.6805
0.54	-0.6811
0.55	-0.6811
0.55	-0.683
0.55	-0.6839
0.56	-0.6842
0.56	-0.6845
0.56	-0.6855
0.56	-0.6851
0.57	-0.6851
0.57	-0.6848
0.57	-0.6864
0.58	-0.6861
0.58	-0.687
0.58	-0.6879
0.58	-0.6882
0.59	-0.6892
0.59	-0.6889
0.59	-0.6895
0.59	-0.6904
0.6	-0.6895
0.6	-0.6898
0.6	-0.6913
0.61	-0.6901
0.61	-0.6907
0.61	-0.691
0.61	-0.6904
0.62	-0.6898
0.62	-0.6895
0.62	-0.6907
0.63	-0.6907
0.63	-0.692
0.63	-0.6932
0.63	-0.6935
0.64	-0.6935
0.64	-0.6948
0.64	-0.6951
0.64	-0.696
0.65	-0.6972
0.65	-0.696
0.65	-0.6954
0.66	-0.6944
0.66	-0.6948
0.66	-0.6957
0.66	-0.6948
0.67	-0.6935
0.67	-0.692
0.67	-0.6904
0.67	-0.6923
0.68	-0.6929
0.68	-0.692
0.68	-0.7019
0.69	-0.7028
0.69	-0.7022
0.69	-0.7022
0.69	-0.7022
0.7	-0.7025
0.7	-0.7016
0.7	-0.701
0.71	-0.7006
0.71	-0.7006
0.71	-0.7
0.71	-0.7003
0.72	-0.6985
0.72	-0.6991
0.72	-0.6982
0.73	-0.6972
0.73	-0.6982
0.73	-0.6975
0.73	-0.6966
0.74	-0.6988
0.74	-0.6994
0.74	-0.6991
0.74	-0.6985
0.75	-0.6988
0.75	-0.6975
0.75	-0.6975
0.76	-0.6979
0.76	-0.6979
0.76	-0.6985
0.76	-0.6979
0.77	-0.6988
0.77	-0.7
0.77	-0.7019
0.78	-0.7044
0.78	-0.7047
0.78	-0.6774
0.78	-0.6765
0.79	-0.6777
0.79	-0.678
0.79	-0.6783
0.79	-0.6805
0.8	-0.6851
0.8	-0.6851
0.8	-0.6833
0.81	-0.6845
0.81	-0.6851
0.81	-0.6886
0.81	-0.6892
0.82	-0.6972
0.82	-0.7
0.82	-0.7016
0.83	-0.7161
0.83	-0.7056
0.83	-0.5804
0.83	-0.5773
0.84	-0.5711
0.84	-0.568
0.84	-0.5661
0.84	-0.5645
0.85	-0.5639
0.85	-0.5633
0.85	-0.5618
0.86	-0.5596
0.86	-0.5593
0.86	-0.5583
0.86	-0.5552
0.87	-0.5546
0.87	-0.5528
0.87	-0.5525
0.88	-0.5518
0.88	-0.5512
0.88	-0.5515
0.88	-0.5503
0.89	-0.55
0.89	-0.5506
0.89	-0.5503
0.89	-0.5506
0.9	-0.5494
0.9	-0.5497
0.9	-0.5509
0.91	-0.5494
0.91	-0.5478
0.91	-0.5478
0.91	-0.5497
0.92	-0.5478
0.92	-0.5487
0.92	-0.5484
0.93	-0.5481
0.93	-0.5466
0.93	-0.5463
0.93	-0.5469
0.94	-0.5466
0.94	-0.5459
0.94	-0.5453
0.94	-0.545
0.95	-0.5444
0.95	-0.5469
0.95	-0.5463
0.96	-0.545
0.96	-0.5463
0.96	-0.5466
0.96	-0.5469
0.97	-0.5475
0.97	-0.5472
0.97	-0.5459
0.98	-0.5459
0.98	-0.5466
0.98	-0.5463
0.98	-0.5459
0.99	-0.5453
0.99	-0.5447
0.99	-0.5456
0.99	-0.5441
1	-0.5453
1	-0.5459
1	-0.5441
1.01	-0.5444
1.01	-0.5444
1.01	-0.5447
1.01	-0.5441
1.02	-0.5441
1.02	-0.5438
1.02	-0.5425
1.03	-0.5419
1.03	-0.5419
1.03	-0.5416
1.03	-0.5413
1.04	-0.541
1.04	-0.5416
1.04	-0.5407
1.04	-0.5407
1.05	-0.5407
1.05	-0.5404
1.05	-0.5401
1.06	-0.5394
1.06	-0.5391
1.06	-0.5407
1.06	-0.5391
1.07	-0.5394
1.07	-0.5394
1.07	-0.5391
1.08	-0.5401
1.08	-0.5407
1.08	-0.5422
1.08	-0.5407
1.09	-0.5397
1.09	-0.5404
1.09	-0.5401
1.09	-0.5407
1.1	-0.5413
1.1	-0.5416
1.1	-0.541
1.11	-0.5419
1.11	-0.5422
1.11	-0.5416
1.11	-0.5419
1.12	-0.5422
1.12	-0.541
1.12	-0.5407
1.13	-0.5413
1.13	-0.5419
1.13	-0.5422
1.13	-0.5404
1.14	-0.5397
1.14	-0.5394
1.14	-0.5391
1.14	-0.5394
1.15	-0.5397
1.15	-0.5394
1.15	-0.5335
1.16	-0.5335
1.16	-0.5335
1.16	-0.5332
1.16	-0.5345
1.17	-0.5385
1.17	-0.5397
1.17	-0.5394
1.18	-0.5401
1.18	-0.5397
1.18	-0.5419
1.18	-0.5438
1.19	-0.5435
1.19	-0.5401
1.19	-0.5397
1.19	-0.5391
1.2	-0.5385
1.2	-0.5357
1.2	-0.5357
1.21	-0.5348
1.21	-0.5354
1.21	-0.5357
1.21	-0.5363
1.22	-0.5363
1.22	-0.5388
1.22	-0.5388
1.23	-0.5407
1.23	-0.5404
1.23	-0.5363
1.23	-0.537
1.24	-0.5366
1.24	-0.5379
1.24	-0.5363
1.24	-0.5363
1.25	-0.536
1.25	-0.5366
1.25	-0.5363
1.26	-0.5388
1.26	-0.5388
1.26	-0.5388
1.26	-0.5394
1.27	-0.5394
1.27	-0.5394
1.27	-0.5397
1.28	-0.5401
1.28	-0.5404
1.28	-0.5404
1.28	-0.5407
1.29	-0.5404
1.29	-0.5401
1.29	-0.5394
1.29	-0.5382
1.3	-0.5388
1.3	-0.5397
1.3	-0.5404
1.31	-0.5413
1.31	-0.5382
1.31	-0.5382
1.31	-0.5366
1.32	-0.5382
1.32	-0.549
1.32	-0.5484
1.33	-0.5503
1.33	-0.55
1.33	-0.55
1.33	-0.5515
1.34	-0.5543
1.34	-0.5568
1.34	-0.5596
1.34	-0.5633
1.35	-0.5658
1.35	-0.5704
1.35	-0.5707
1.36	-0.5711
1.36	-0.5627
1.36	-0.5599
1.36	-0.5593
1.37	-0.5571
1.37	-0.5571
1.37	-0.5556
1.38	-0.5565
1.38	-0.5559
1.38	-0.5487
1.38	-0.5506
1.39	-0.5515
1.39	-0.5528
1.39	-0.5506
1.39	-0.549
1.4	-0.5475
1.4	-0.5435
1.4	-0.545
1.41	-0.5459
1.41	-0.5459
1.41	-0.5494
1.41	-0.5435
1.42	-0.5432
1.42	-0.5419
1.42	-0.5419
1.43	-0.5425
1.43	-0.5407
1.43	-0.5404
1.43	-0.5404
1.44	-0.541
1.44	-0.541
1.44	-0.5348
1.44	-0.5289
1.45	-0.5277
1.45	-0.5252
1.45	-0.5246
1.46	-0.5239
1.46	-0.523
1.46	-0.5233
1.46	-0.5233
1.47	-0.5221
1.47	-0.5227
1.47	-0.5215
1.48	-0.5208
1.48	-0.5202
1.48	-0.5196
1.48	-0.5193
1.49	-0.5196
1.49	-0.5184
1.49	-0.5177
1.49	-0.518
1.5	-0.5196
1.5	-0.5202
1.5	-0.5202
1.51	-0.5202
1.51	-0.5199
1.51	-0.5184
1.51	-0.5202
1.52	-0.5196
1.52	-0.519
1.52	-0.5177
1.53	-0.5187
1.53	-0.5153
1.53	-0.5168
1.53	-0.5162
1.54	-0.5168
1.54	-0.5168
1.54	-0.5174
1.54	-0.5177
1.55	-0.5174
1.55	-0.5177
1.55	-0.5171
1.56	-0.5149
1.56	-0.5131
1.56	-0.5125
1.56	-0.5115
1.57	-0.5115
1.57	-0.5103
1.57	-0.5097
1.58	-0.5118
1.58	-0.51
1.58	-0.5078
1.58	-0.5081
1.59	-0.5075
1.59	-0.5078
1.59	-0.5078
1.59	-0.5075
1.6	-0.5072
1.6	-0.5081
1.6	-0.5081
1.61	-0.5075
1.61	-0.5081
1.61	-0.5078
1.61	-0.5081
1.62	-0.5091
1.62	-0.5091
1.62	-0.5094
1.63	-0.5091
1.63	-0.5087
1.63	-0.5078
1.63	-0.5078
1.64	-0.5066
1.64	-0.5072
1.64	-0.5072
1.64	-0.5066
1.65	-0.5063
1.65	-0.5078
1.65	-0.5069
1.66	-0.5069
1.66	-0.5075
1.66	-0.5078
1.66	-0.5075
1.67	-0.5075
1.67	-0.5078
1.67	-0.5075
1.68	-0.5069
1.68	-0.5075
1.68	-0.5075
1.68	-0.5072
1.69	-0.5072
1.69	-0.5075
1.69	-0.5078
1.69	-0.5078
1.7	-0.5078
1.7	-0.5075
1.7	-0.5075
1.71	-0.5084
1.71	-0.5084
1.71	-0.5087
1.71	-0.5081
1.72	-0.5084
1.72	-0.5081
1.72	-0.5081
1.73	-0.5081
1.73	-0.5084
1.73	-0.5081
1.73	-0.5091
1.74	-0.5087
1.74	-0.5091
1.74	-0.5097
1.74	-0.5087
1.75	-0.5091
1.75	-0.5094
1.75	-0.5097
1.76	-0.5106
1.76	-0.5094
1.76	-0.5112
1.76	-0.5118
1.77	-0.5122
1.77	-0.5122
1.77	-0.5125
1.78	-0.5118
1.78	-0.5118
1.78	-0.5122
1.78	-0.5125
1.79	-0.5128
1.79	-0.5128
1.79	-0.5128
1.79	-0.5128
1.8	-0.5122
1.8	-0.5122
1.8	-0.5122
1.81	-0.5122
1.81	-0.5125
1.81	-0.5131
1.81	-0.5134
1.82	-0.5131
1.82	-0.5131
1.82	-0.5134
1.83	-0.5131
1.83	-0.5137
1.83	-0.5131
1.83	-0.5134
1.84	-0.5146
1.84	-0.5128
1.84	-0.5137
1.84	-0.5131
1.85	-0.5128
1.85	-0.5137
1.85	-0.514
1.86	-0.5153
1.86	-0.5156
1.86	-0.5156
1.86	-0.5156
1.87	-0.5159
1.87	-0.5156
1.87	-0.5156
1.88	-0.5171
1.88	-0.5171
1.88	-0.5193
1.88	-0.5177
1.89	-0.518
1.89	-0.518
1.89	-0.5162
1.89	-0.5156
1.9	-0.5156
1.9	-0.5156
1.9	-0.5153
1.91	-0.5156
1.91	-0.5149
1.91	-0.5153
1.91	-0.5156
1.92	-0.5112
1.92	-0.5122
1.92	-0.5122
1.93	-0.5156
1.93	-0.5156
1.93	-0.5149
1.93	-0.5156
1.94	-0.5153
1.94	-0.5149
1.94	-0.5149
1.94	-0.5149
1.95	-0.5153
1.95	-0.5156
1.95	-0.5149
1.96	-0.5149
1.96	-0.5153
1.96	-0.5156
1.96	-0.5156
1.97	-0.5153
1.97	-0.5168
1.97	-0.5162
1.98	-0.5171
1.98	-0.5162
1.98	-0.5165
1.98	-0.519
1.99	-0.5193
1.99	-0.5177
1.99	-0.5199
1.99	-0.5211
2	-0.5224
2	-0.5221
2	-0.0028
2.01	-0.0025
2.01	-0.0022
2.01	-0.0022
2.01	-0.0019
2.02	-0.0022
2.02	-0.0012
2.02	-0.0016
2.03	0.7819
2.03	0.7819
2.03	0.8321
2.03	0.8157
2.04	0.7977
2.04	0.7747
2.04	0.7837
2.04	0.7816
2.05	0.7859
2.05	0.7822
2.05	0.7788
2.06	0.7605
2.06	0.7425
2.06	0.7605
2.06	0.7589
2.07	0.7484
2.07	0.7409
2.07	0.7285
2.08	0.7214
2.08	0.7258
2.08	0.7239
2.08	0.7304
2.09	0.7183
2.09	0.7595
2.09	0.7577
2.09	0.7434
2.1	0.7354
2.1	0.714
2.1	0.7137
2.11	0.7205
2.11	0.723
2.11	0.7279
2.11	0.7258
2.12	0.7347
2.12	0.7205
2.12	0.7388
2.13	0.7245
2.13	0.7282
2.13	0.7354
2.13	0.7335
2.14	0.744
2.14	0.745
2.14	0.7326
2.14	0.7394
2.15	0.7298
2.15	0.7307
2.15	0.7276
2.16	0.7214
2.16	0.7316
2.16	0.7165
2.16	0.7214
2.17	0.7301
2.17	0.7099
2.17	0.7301
2.18	0.7239
2.18	0.7112
2.18	0.7183
2.18	0.7282
2.19	0.7192
2.19	0.7242
2.19	0.7301
2.19	0.7205
2.2	0.7251
2.2	0.7295
2.2	0.7254
2.21	0.7295
2.21	0.7258
2.21	0.7189
2.21	0.7403
2.22	0.7307
2.22	0.7338
2.22	0.7248
2.23	0.7214
2.23	0.7196
2.23	0.7208
2.23	0.7258
2.24	0.7168
2.24	0.7391
2.24	0.7378
2.24	0.7264
2.25	0.7276
2.25	0.7416
2.25	0.7372
2.26	0.7245
2.26	0.7338
2.26	0.7276
2.26	0.722
2.27	0.7202
2.27	0.7419
2.27	0.7254
2.28	0.7338
2.28	0.7425
2.28	0.7158
2.28	0.7289
2.29	0.7326
2.29	0.7205
2.29	0.7366
2.29	0.7385
2.3	0.7422
2.3	0.7081
2.3	0.7106
2.31	0.7357
2.31	0.7211
2.31	0.7304
2.31	0.7273
2.32	0.7323
2.32	0.7403
2.32	0.7326
2.33	0.7158
2.33	0.7416
2.33	0.7329
2.33	0.718
2.34	0.7264
2.34	0.7174
2.34	0.7422
2.34	0.7382
2.35	0.7344
2.35	0.7422
2.35	0.7323
2.36	0.7372
2.36	0.7313
2.36	0.7481
2.36	0.7434
2.37	0.7521
2.37	0.7394
2.37	0.7499
2.38	0.7524
2.38	0.7385
2.38	0.7961
2.38	0.7378
2.39	0.7366
2.39	0.7444
2.39	0.7416
2.39	0.7611
2.4	0.7506
2.4	0.7602
2.4	0.7137
2.41	0.7933
2.41	0.7878
2.41	0.7192
2.41	0.7103
2.42	0.7146
2.42	0.7068
2.42	0.7106
2.43	0.7143
2.43	0.7093
2.43	0.7115
2.43	0.7041
2.44	0.7112
2.44	0.7158
2.44	0.7109
2.44	0.7158
2.45	0.7037
2.45	0.7025
2.45	0.7
2.46	0.701
2.46	0.7
2.46	0.6966
2.46	0.6972
2.47	0.7022
2.47	0.7075
2.47	0.7183
2.48	0.701
2.48	0.6935
2.48	0.6963
2.48	0.7022
2.49	0.7037
2.49	0.714
2.49	0.7109
2.49	0.7158
2.5	0.7025
2.5	0.7152
2.5	0.713
2.51	0.7084
2.51	0.705
2.51	0.7137
2.51	0.7065
2.52	0.7075
2.52	0.6963
2.52	0.7078
2.53	0.7186
2.53	0.7081
2.53	0.7047
2.53	0.7006
2.54	0.7019
2.54	0.696
2.54	0.696
2.54	0.6988
2.55	0.7
2.55	0.6988
2.55	0.7087
2.56	0.7
2.56	0.7006
2.56	0.7041
2.56	0.7103
2.57	0.7059
2.57	0.7065
2.57	0.7059
2.58	0.7081
2.58	0.7106
2.58	0.7053
2.58	0.7041
2.59	0.7099
2.59	0.7109
2.59	0.7124
2.59	0.7155
2.6	0.7121
2.6	0.7174
2.6	0.7059
2.61	0.7158
2.61	0.6926
2.61	0.6926
2.61	0.6982
2.62	0.7006
2.62	0.7019
2.62	0.7062
2.63	0.7093
2.63	0.723
2.63	0.7186
2.63	0.7152
2.64	0.7028
2.64	0.6966
2.64	0.6951
2.64	0.6935
2.65	0.6941
2.65	0.6938
2.65	0.6938
2.66	0.6923
2.66	0.692
2.66	0.6917
2.66	0.692
2.67	0.6907
2.67	0.6907
2.67	0.6907
2.68	0.6929
2.68	0.6951
2.68	0.7022
2.68	0.7075
2.69	0.7068
2.69	0.7264
2.69	0.6966
2.69	0.6951
2.7	0.696
2.7	0.6985
2.7	0.7022
2.71	0.7013
2.71	0.7081
2.71	0.7106
2.71	0.7109
2.72	0.713
2.72	0.7146
2.72	0.7199
2.73	0.723
2.73	0.7196
2.73	0.7316
2.73	0.722
2.74	0.7307
2.74	0.7326
2.74	0.7276
2.74	0.7493
2.75	0.7772
2.75	0.8163
2.75	0.7072
2.76	0.7112
2.76	0.6873
2.76	0.6889
2.76	0.7022
2.77	0.7019
2.77	0.6876
2.77	0.6963
2.78	0.6904
2.78	0.6793
2.78	0.6582
2.78	0.6554
2.79	0.6548
2.79	0.6607
2.79	0.6557
2.79	0.6337
2.8	0.6352
2.8	0.6411
2.8	0.6359
2.81	0.638
2.81	0.6458
2.81	0.6362
2.81	0.6365
2.82	0.6408
2.82	0.6458
2.82	0.6421
2.83	0.6439
2.83	0.6479
2.83	0.6458
2.83	0.6579
2.84	0.6656
2.84	0.6712
2.84	0.6591
2.84	0.6622
2.85	0.67
2.85	0.6752
2.85	0.6755
2.86	0.6786
2.86	0.6724
2.86	0.6703
2.86	0.6619
2.87	0.6693
2.87	0.6684
2.87	0.665
2.88	0.6678
2.88	0.6783
2.88	0.6696
2.88	0.6634
2.89	0.6638
2.89	0.6647
2.89	0.6734
2.89	0.6848
2.9	0.6882
2.9	0.6941
2.9	0.6917
2.91	0.6882
2.91	0.6793
2.91	0.678
2.91	0.687
2.92	0.682
2.92	0.6765
2.92	0.6777
2.93	0.6771
2.93	0.6737
2.93	0.6771
2.93	0.6662
2.94	0.6545
2.94	0.656
2.94	0.6486
2.94	0.6436
2.95	0.6489
2.95	0.6545
2.95	0.6473
2.96	0.6467
2.96	0.6535
2.96	0.6591
2.96	0.6638
2.97	0.665
2.97	0.6662
2.97	0.6721
2.98	0.6755
2.98	0.6712
2.98	0.6771
2.98	0.6777
2.99	0.6706
2.99	0.6771
2.99	0.6814
2.99	0.6827
3	0.6851
3	0.6827
3	0.6975
3.01	0.6805
3.01	0.6696
3.01	0.6572
3.01	0.6585
3.02	0.6566
3.02	0.6588
3.02	0.6644
3.03	0.6675
3.03	0.6647
3.03	0.6619
3.03	0.6535
3.04	0.6541
3.04	0.6566
3.04	0.656
3.04	0.6572
3.05	0.6572
3.05	0.656
3.05	0.656
3.06	0.6607
3.06	0.6625
3.06	0.6693
3.06	0.6659
3.07	0.6656
3.07	0.6696
3.07	0.6731
3.08	0.6693
3.08	0.6693
3.08	0.67
3.08	0.6681
3.09	0.6712
3.09	0.669
3.09	0.6724
3.09	0.6718
3.1	0.6703
3.1	0.6656
3.1	0.6659
3.11	0.6659
3.11	0.6696
3.11	0.669
3.11	0.652
3.12	0.6414
3.12	0.6368
3.12	0.6371
3.13	0.6368
3.13	0.6377
3.13	0.6374
3.13	0.6383
3.14	0.6368
3.14	0.6374
3.14	0.6371
3.14	0.6374
3.15	0.6386
3.15	0.6405
3.15	0.6442
3.16	0.6439
3.16	0.6433
3.16	0.6476
3.16	0.6455
3.17	0.6408
3.17	0.6411
3.17	0.6408
3.18	0.6414
3.18	0.6433
3.18	0.6445
3.18	0.6461
3.19	0.6473
3.19	0.6476
3.19	0.6486
3.19	0.6504
3.2	0.6517
3.2	0.6495
3.2	0.6486
3.21	0.6628
3.21	0.665
3.21	0.6591
3.21	0.6582
3.22	0.652
3.22	0.6551
3.22	0.6607
3.23	0.6597
3.23	0.6628
3.23	0.6554
3.23	0.6492
3.24	0.6486
3.24	0.6504
3.24	0.6557
3.24	0.6492
3.25	0.6514
3.25	0.6557
3.25	0.6529
3.26	0.6532
3.26	0.6588
3.26	0.6616
3.26	0.6619
3.27	0.6613
3.27	0.6653
3.27	0.6684
3.28	0.6712
3.28	0.6672
3.28	0.6619
3.28	0.6563
3.29	0.6554
3.29	0.656
3.29	0.6631
3.29	0.6675
3.3	0.6616
3.3	0.6755
3.3	0.6721
3.31	0.6746
3.31	0.6771
3.31	0.6762
3.31	0.6696
3.32	0.6684
3.32	0.6696
3.32	0.6678
3.33	0.6675
3.33	0.6724
3.33	0.6743
3.33	0.678
3.34	0.6799
3.34	0.6737
3.34	0.6805
3.34	0.6743
3.35	0.6743
3.35	0.6715
3.35	0.6737
3.36	0.6793
3.36	0.6774
3.36	0.6827
3.36	0.6762
3.37	0.6762
3.37	0.6746
3.37	0.6793
3.38	0.669
3.38	0.6588
3.38	0.6672
3.38	0.6693
3.39	0.6796
3.39	0.6638
3.39	0.6669
3.39	0.665
3.4	0.6681
3.4	0.6631
3.4	0.6625
3.41	0.6662
3.41	0.6712
3.41	0.6501
3.41	0.6541
3.42	0.6473
3.42	0.6495
3.42	0.66
3.43	0.6616
3.43	0.6662
3.43	0.6591
3.43	0.6603
3.44	0.6328
3.44	0.6275
3.44	0.625
3.44	0.6278
3.45	0.6222
3.45	0.6256
3.45	0.6281
3.46	0.6334
3.46	0.6386
3.46	0.6241
3.46	0.6408
3.47	0.6157
3.47	0.6244
3.47	0.6185
3.48	0.6185
3.48	0.6151
3.48	0.6154
3.48	0.6107
3.49	0.6101
3.49	0.6228
3.49	0.6154
3.49	0.6241
3.5	0.6247
3.5	0.629
3.5	0.6234
3.51	0.6185
3.51	0.621
3.51	0.6141
3.51	0.6166
3.52	0.6132
3.52	0.6169
3.52	0.6163
3.53	0.6234
3.53	0.6256
3.53	0.6132
3.53	0.612
3.54	0.6169
3.54	0.6148
3.54	0.6135
3.54	0.6148
3.55	0.6157
3.55	0.6222
3.55	0.6166
3.56	0.6185
3.56	0.6169
3.56	0.6135
3.56	0.6086
3.57	0.6126
3.57	0.6098
3.57	0.6126
3.58	0.6151
3.58	0.6157
3.58	0.6172
3.58	0.6203
3.59	0.6163
3.59	0.6188
3.59	0.6188
3.59	0.6172
3.6	0.6179
3.6	0.6166
3.6	0.6188
3.61	0.6172
3.61	0.6148
3.61	0.6203
3.61	0.6272
3.62	0.6203
3.62	0.6259
3.62	0.6253
3.63	0.6234
3.63	0.6213
3.63	0.621
3.63	0.6228
3.64	0.6207
3.64	0.6188
3.64	0.629
3.64	0.629
3.65	0.6203
3.65	0.6219
3.65	0.6154
3.66	0.6107
3.66	0.6247
3.66	0.6166
3.66	0.6151
3.67	0.6241
3.67	0.6107
3.67	0.5983
3.68	0.5983
3.68	0.6064
3.68	0.6117
3.68	0.6148
3.69	0.611
3.69	0.6079
3.69	0.6107
3.69	0.6089
3.7	0.6135
3.7	0.6151
3.7	0.6163
3.71	0.6123
3.71	0.6079
3.71	0.6086
3.71	0.6145
3.72	0.6129
3.72	0.6188
3.72	0.6172
3.73	0.6203
3.73	0.6176
3.73	0.6073
3.73	0.6095
3.74	0.6135
3.74	0.6176
3.74	0.6244
3.74	0.625
3.75	0.634
3.75	0.6244
3.75	0.6138
3.76	0.6172
3.76	0.6238
3.76	0.6241
3.76	0.6318
3.77	0.6256
3.77	0.6275
3.77	0.6247
3.78	0.6306
3.78	0.6203
3.78	0.6225
3.78	0.6293
3.79	0.6374
3.79	0.6396
3.79	0.6318
3.79	0.629
3.8	0.6281
3.8	0.6278
3.8	0.6321
3.81	0.6346
3.81	0.6303
3.81	0.6312
3.81	0.6278
3.82	0.6337
3.82	0.6479
3.82	0.6278
3.83	0.6272
3.83	0.63
3.83	0.6321
3.83	0.6303
3.84	0.6297
3.84	0.6321
3.84	0.6368
3.84	0.6386
3.85	0.6374
3.85	0.6343
3.85	0.6371
3.86	0.638
3.86	0.6411
3.86	0.6386
3.86	0.6411
3.87	0.6467
3.87	0.6458
3.87	0.643
3.88	0.651
3.88	0.6529
3.88	0.6504
3.88	0.67
3.89	0.651
3.89	0.6501
3.89	0.6439
3.89	0.6427
3.9	0.6538
3.9	0.6507
3.9	0.6424
3.91	0.6349
3.91	0.634
3.91	0.6334
3.91	0.6303
3.92	0.6331
3.92	0.6328
3.92	0.6331
3.93	0.6334
3.93	0.6343
3.93	0.634
3.93	0.6359
3.94	0.6374
3.94	0.6365
3.94	0.6371
3.94	0.6349
3.95	0.6393
3.95	0.6355
3.95	0.6396
3.96	0.6414
3.96	0.6349
3.96	0.6396
3.96	0.6433
3.97	0.6489
3.97	0.6331
3.97	0.6359
3.98	0.6393
3.98	0.6532
3.98	0.6448
3.98	0.6424
3.99	0.6414
3.99	0.6368
3.99	0.6393
3.99	0.6414
4	0.6458
4	0.6455
4	0.6377
4.01	0.6374
4.01	0.6374
4.01	0.6355
4.01	0.6359
4.02	0.6427
4.02	0.6371
4.02	0.6405
4.03	0.6498
4.03	0.6566
4.03	0.0025
4.03	0.0025
4.04	0.0016
4.04	0.0006
4.04	0
4.04	-0.0003
4.05	-0.0003
4.05	-0.581
4.05	-0.5754
4.06	-0.568
4.06	-0.5664
4.06	-0.5614
4.06	-0.5596
4.07	-0.5587
4.07	-0.5556
4.07	-0.5537
4.08	-0.5537
4.08	-0.5556
4.08	-0.5543
4.08	-0.55
4.09	-0.5509
4.09	-0.5543
4.09	-0.5549
4.09	-0.5556
4.1	-0.5546
4.1	-0.5546
4.1	-0.5537
4.11	-0.5534
4.11	-0.554
4.11	-0.554
4.11	-0.5534
4.12	-0.554
4.12	-0.5512
4.12	-0.5525
4.13	-0.5528
4.13	-0.5531
4.13	-0.5525
4.13	-0.5528
4.14	-0.554
4.14	-0.5512
4.14	-0.5525
4.14	-0.5506
4.15	-0.5528
4.15	-0.5503
4.15	-0.5506
4.16	-0.5509
4.16	-0.5506
4.16	-0.5484
4.16	-0.5463
4.17	-0.5494
4.17	-0.5475
4.17	-0.5463
4.18	-0.5466
4.18	-0.5453
4.18	-0.545
4.18	-0.5441
4.19	-0.5432
4.19	-0.5432
4.19	-0.5425
4.19	-0.5422
4.2	-0.5416
4.2	-0.5441
4.2	-0.5432
4.21	-0.5425
4.21	-0.5435
4.21	-0.5416
4.21	-0.5425
4.22	-0.5432
4.22	-0.5441
4.22	-0.5432
4.23	-0.5435
4.23	-0.5425
4.23	-0.5422
4.23	-0.5432
4.24	-0.5432
4.24	-0.5428
4.24	-0.5428
4.24	-0.5438
4.25	-0.5441
4.25	-0.5453
4.25	-0.5435
4.26	-0.5438
4.26	-0.5456
4.26	-0.5463
4.26	-0.5453
4.27	-0.545
4.27	-0.5441
4.27	-0.5463
4.28	-0.5456
4.28	-0.5456
4.28	-0.5466
4.28	-0.5469
4.29	-0.5456
4.29	-0.5466
4.29	-0.5469
4.29	-0.5456
4.3	-0.5466
4.3	-0.5453
4.3	-0.5459
4.31	-0.545
4.31	-0.5472
4.31	-0.5475
4.31	-0.5469
4.32	-0.5487
4.32	-0.5472
4.32	-0.5453
4.33	-0.5444
4.33	-0.5447
4.33	-0.5466
4.33	-0.5469
4.34	-0.5453
4.34	-0.5466
4.34	-0.5469
4.34	-0.5478
4.35	-0.5475
4.35	-0.5478
4.35	-0.5469
4.36	-0.5463
4.36	-0.5469
4.36	-0.5481
4.36	-0.5453
4.37	-0.5463
4.37	-0.5459
4.37	-0.5463
4.38	-0.5456
4.38	-0.5459
4.38	-0.5469
4.38	-0.5475
4.39	-0.5481
4.39	-0.5469
4.39	-0.5456
4.39	-0.5469
4.4	-0.5459
4.4	-0.5456
4.4	-0.5469
4.41	-0.545
4.41	-0.5463
4.41	-0.5453
4.41	-0.5478
4.42	-0.5456
4.42	-0.5481
4.42	-0.5456
4.43	-0.5441
4.43	-0.545
4.43	-0.5441
4.43	-0.5438
4.44	-0.5428
4.44	-0.5432
4.44	-0.5435
4.44	-0.5428
4.45	-0.5425
4.45	-0.541
4.45	-0.5422
4.46	-0.5425
4.46	-0.5425
4.46	-0.5413
4.46	-0.5428
4.47	-0.5419
4.47	-0.5419
4.47	-0.5422
4.48	-0.541
4.48	-0.5425
4.48	-0.5416
4.48	-0.5425
4.49	-0.5438
4.49	-0.5447
4.49	-0.5447
4.49	-0.5441
4.5	-0.545
4.5	-0.5447
4.5	-0.5444
4.51	-0.5441
4.51	-0.5444
4.51	-0.545
4.51	-0.5444
4.52	-0.5444
4.52	-0.5435
4.52	-0.5432
4.53	-0.5435
4.53	-0.5428
4.53	-0.5428
4.53	-0.5438
4.54	-0.5435
4.54	-0.5435
4.54	-0.5438
4.54	-0.545
4.55	-0.5453
4.55	-0.5438
4.55	-0.5444
4.56	-0.5444
4.56	-0.5435
4.56	-0.5425
4.56	-0.5432
4.57	-0.5428
4.57	-0.5428
4.57	-0.5425
4.58	-0.5419
4.58	-0.5425
4.58	-0.5435
4.58	-0.5447
4.59	-0.5428
4.59	-0.5438
4.59	-0.5422
4.59	-0.5444
4.6	-0.5425
4.6	-0.5416
4.6	-0.5428
4.61	-0.5422
4.61	-0.5441
4.61	-0.5438
4.61	-0.5453
4.62	-0.5463
4.62	-0.5459
4.62	-0.545
4.63	-0.5466
4.63	-0.5453
4.63	-0.5456
4.63	-0.5466
4.64	-0.5459
4.64	-0.5459
4.64	-0.5459
4.64	-0.5466
4.65	-0.5463
4.65	-0.5441
4.65	-0.5456
4.66	-0.5441
4.66	-0.5444
4.66	-0.5441
4.66	-0.5459
4.67	-0.5438
4.67	-0.5428
4.67	-0.5425
4.68	-0.545
4.68	-0.5432
4.68	-0.5438
4.68	-0.5447
4.69	-0.5441
4.69	-0.5435
4.69	-0.5441
4.69	-0.5459
4.7	-0.5432
4.7	-0.5441
4.7	-0.5444
4.71	-0.5425
4.71	-0.5432
4.71	-0.5444
4.71	-0.5447
4.72	-0.5453
4.72	-0.5466
4.72	-0.5475
4.73	-0.5484
4.73	-0.5478
4.73	-0.5472
4.73	-0.5463
4.74	-0.5469
4.74	-0.5469
4.74	-0.5475
4.74	-0.5469
4.75	-0.5472
4.75	-0.5478
4.75	-0.5487
4.76	-0.5494
4.76	-0.5472
4.76	-0.5484
4.76	-0.5456
4.77	-0.5466
4.77	-0.5466
4.77	-0.5478
4.78	-0.4784
4.78	-0.4563
4.78	-0.4598
4.78	-0.4619
4.79	-0.4998
4.79	-0.4942
4.79	-0.4985
4.79	-0.4948
4.8	-0.4874
4.8	-0.487
4.8	-0.4883
4.81	-0.4886
4.81	-0.4805
4.81	-0.4746
4.81	-0.4719
4.82	-0.47
4.82	-0.4709
4.82	-0.4712
4.83	-0.4715
4.83	-0.4753
4.83	-0.5004
4.83	-0.4765
4.84	-0.4722
4.84	-0.4697
4.84	-0.4632
4.84	-0.4663
4.85	-0.4688
4.85	-0.4743
4.85	-0.5292
4.86	-0.5314
4.86	-0.5314
4.86	-0.5304
4.86	-0.5289
4.87	-0.5184
4.87	-0.518
4.87	-0.4815
4.88	-0.4756
4.88	-0.4839
4.88	-0.5242
4.88	-0.5246
4.89	-0.5252
4.89	-0.5224
4.89	-0.5239
4.89	-0.5218
4.9	-0.5224
4.9	-0.5233
4.9	-0.5242
4.91	-0.5273
4.91	-0.5252
4.91	-0.5267
4.91	-0.5252
4.92	-0.5258
4.92	-0.5221
4.92	-0.5224
4.93	-0.5208
4.93	-0.5171
4.93	-0.5177
4.93	-0.5171
4.94	-0.5174
4.94	-0.5165
4.94	-0.5156
4.94	-0.5156
4.95	-0.5165
4.95	-0.5156
4.95	-0.5156
4.96	-0.5168
4.96	-0.5156
4.96	-0.5128
4.96	-0.5134
4.97	-0.5137
4.97	-0.5128
4.97	-0.5143
4.98	-0.5131
4.98	-0.5146
4.98	-0.5115
4.98	-0.5146
4.99	-0.5128
4.99	-0.5137
4.99	-0.514
4.99	-0.5115
5	-0.5072
5	-0.5066
5	-0.5056
5.01	-0.5075
5.01	-0.506
5.01	-0.5072
5.01	-0.5038
5.02	-0.5056
5.02	-0.5038
5.02	-0.5044
5.03	-0.505
5.03	-0.5053
5.03	-0.5041
5.03	-0.5038
5.04	-0.5081
5.04	-0.5106
5.04	-0.5118
5.04	-0.4994
5.05	-0.4939
5.05	-0.4923
5.05	-0.4911
5.06	-0.4911
5.06	-0.4914
5.06	-0.4911
5.06	-0.4923
5.07	-0.4926
5.07	-0.4917
5.07	-0.4914
5.08	-0.4926
5.08	-0.492
5.08	-0.4914
5.08	-0.4936
5.09	-0.4929
5.09	-0.4874
5.09	-0.4839
5.09	-0.4787
5.1	-0.4781
5.1	-0.4781
5.1	-0.4836
5.11	-0.4833
5.11	-0.4898
5.11	-0.4867
5.11	-0.4836
5.12	-0.4833
5.12	-0.4821
5.12	-0.4818
5.13	-0.5047
5.13	-0.5087
5.13	-0.5091
5.13	-0.5112
5.14	-0.5106
5.14	-0.5106
5.14	-0.5084
5.14	-0.5106
5.15	-0.5091
5.15	-0.5075
5.15	-0.5084
5.16	-0.5081
5.16	-0.5075
5.16	-0.5069
5.16	-0.5075
5.17	-0.5078
5.17	-0.5063
5.17	-0.5069
5.18	-0.505
5.18	-0.5047
5.18	-0.5047
5.18	-0.5032
5.19	-0.5025
5.19	-0.5038
5.19	-0.5063
5.19	-0.5063
5.2	-0.5047
5.2	-0.5035
5.2	-0.5035
5.21	-0.5035
5.21	-0.5035
5.21	-0.5029
5.21	-0.5047
5.22	-0.5022
5.22	-0.5035
5.22	-0.5029
5.23	-0.5035
5.23	-0.5029
5.23	-0.5022
5.23	-0.5029
5.24	-0.5029
5.24	-0.5025
5.24	-0.5035
5.24	-0.5038
5.25	-0.5044
5.25	-0.4994
5.25	-0.4963
5.26	-0.4923
5.26	-0.4917
5.26	-0.4914
5.26	-0.4914
5.27	-0.4914
5.27	-0.4908
5.27	-0.4737
5.28	-0.4715
5.28	-0.4656
5.28	-0.466
5.28	-0.4613
5.29	-0.461
5.29	-0.4619
5.29	-0.461
5.29	-0.4613
5.3	-0.4616
5.3	-0.4644
5.3	-0.4684
5.31	-0.4743
5.31	-0.4988
5.31	-0.4979
5.31	-0.4945
5.32	-0.4942
5.32	-0.4945
5.32	-0.4929
5.33	-0.4914
5.33	-0.492
5.33	-0.4895
5.33	-0.4898
5.34	-0.4911
5.34	-0.4908
5.34	-0.4898
5.34	-0.4923
5.35	-0.4951
5.35	-0.4932
5.35	-0.4939
5.36	-0.4932
5.36	-0.4929
5.36	-0.4926
5.36	-0.492
5.37	-0.4939
5.37	-0.4945
5.37	-0.4957
5.37	-0.4948
5.38	-0.4929
5.38	-0.4929
5.38	-0.492
5.39	-0.492
5.39	-0.4908
5.39	-0.4908
5.39	-0.4911
5.4	-0.4911
5.4	-0.4914
5.4	-0.4898
5.41	-0.4914
5.41	-0.4914
5.41	-0.4936
5.41	-0.4914
5.42	-0.4914
5.42	-0.4898
5.42	-0.4908
5.43	-0.4917
5.43	-0.4905
5.43	-0.4901
5.43	-0.4858
5.44	-0.4852
5.44	-0.4849
5.44	-0.4836
5.44	-0.4827
5.45	-0.4839
5.45	-0.4824
5.45	-0.4812
5.46	-0.4808
5.46	-0.4821
5.46	-0.4802
5.46	-0.4799
5.47	-0.4805
5.47	-0.4815
5.47	-0.4802
5.48	-0.4796
5.48	-0.4796
5.48	-0.4796
5.48	-0.4799
5.49	-0.4812
5.49	-0.4808
5.49	-0.4818
5.49	-0.4802
5.5	-0.4802
5.5	-0.4812
5.5	-0.4824
5.51	-0.4802
5.51	-0.4799
5.51	-0.4799
5.51	-0.4799
5.52	-0.4802
5.52	-0.4812
5.52	-0.4808
5.53	-0.4808
5.53	-0.4799
5.53	-0.4818
5.53	-0.4799
5.54	-0.4799
5.54	-0.4805
5.54	-0.4812
5.54	-0.4818
5.55	-0.4824
5.55	-0.4824
5.55	-0.4808
[truncated: 133,720 more rows]

[truncated: 6 more sheets: Figure 3c, Figure 3a, Figure 2f, Figure 2c, Figure 2b, Figure 1f]
